# Supplementary material for: Fighting Multidrug Resistance with Ruthenium–Cyclopentadienyl Compounds: Unveiling the Mechanism of P-gp Inhibition
Source: J Med Chem. 2023 Aug 24;66(20):14080–94. doi: 10.1021/acs.jmedchem.3c01120 (PMC10614197; doi:10.1021/acs.jmedchem.3c01120)
Supplement: Supplementary file 2 — jm3c01120_si_002.csv [file jm3c01120_si_002.csv]

Compound	SMILE	A549	NCI-H228	Calu-3	NCI-H1975
		IC50(µM)	IC50(µM)	IC50(µM)	IC50(µM)
1	Cl[Ru]1234([P](C5=CC=CC=C5)(C6=CC=CC=C6)C7=CC=CC=C7)([P](C8=CC=CC=C8)(C9=CC=CC=C9)C%10=CC=CC=C%10)c%11c1c(CO)2c3c%114	-	-	-	-
2	COC1=CC=[N]2C(C3=CC(OC)=CC=[N]3[Ru+]24567([P](C8=CC=CC=C8)(C9=CC=CC=C9)C%10=CC=CC=C%10)c%11(C=O)c4[C@H]5[C@H]6C%117)=C1.FC(F)(F)S([O-])(=O)=O	0.4±0.1	5.6±0.2	3.4±0.9	1.6±0.1
3	Occ12c3[C@H]4[C@H]5C1[Ru+]4536([N]7=CC=C(OC)C=C7C8=CC(OC)=CC=[N]86)2[P](C9=CC=CC=C9)(C%10=CC=CC=C%10)C%11=CC=CC=C%11.FC(F)(F)S([O-])(=O)=O	4.3±0.5	4.1±0.4	7.5±0.8	1.4±0.3
4	O=C1N[C@@]([H])([C@]([H])(CS2)N1)[C@@H]2CCCCC(OC[C@@]34[C@H]5[C@H]6[C@H]7C3[Ru+]5468([N]9=CC=CC=C9C%10=CC=CC=[N]%108)7[P](C%11=CC=CC=C%11)(C%12=CC=CC=C%12)C%13=CC=CC=C%13)=O.O=S([O-])(C(F)(F)F)=O	>100	>100	>100	>100
5	O=C1N[C@]([H])([C@@]([H])(CS2)N1)[C@H]2CCCCC(OC[C@@]34[C@H]5[C@H]6[C@H]7C3[Ru+]5468([N]9=CC=C(C)C=C9C%10=CC(C)=CC=[N]%108)7[P](C%11=CC=CC=C%11)(C%12=CC=CC=C%12)C%13=CC=CC=C%13)=O.O=S([O-])(C(F)(F)F)=O	>100	>100	>100	>100
6	O=C1N[C@@]([H])([C@]([H])(CS2)N1)[C@@H]2CCCCC(OC[C@@]34[C@H]5[C@H]6[C@H]7C3[Ru+]5468([N]9=CC=C(OC)C=C9C%10=CC(OC)=CC=[N]%108)7[P](C%11=CC=CC=C%11)(C%12=CC=CC=C%12)C%13=CC=CC=C%13)=O.O=S([O-])(C(F)(F)F)=O	>100	>100	>100	>100
RT150	CC1=CC=[N]2C(C3=CC(C)=CC=[N]3[Ru+]24567([P](C8=CC=CC=C8)(C9=CC=CC=C9)C%10=CC=CC=C%10)c%11(C=O)c4c5c6c%117)=C1.FC(F)(F)S([O-])(=O)=O	11.3±3.1	3.4±2.1	5.4±1.2	> 100
RT151	CC1=CC=[N]2C(C3=CC(C)=CC=[N]3[Ru+]24567([P](C8=CC=CC=C8)(C9=CC=CC=C9)C%10=CC=CC=C%10)c%11(CO)c4c5c6c%117)=C1.FC(F)(F)S([O-])(=O)=O	11.6±2.3	9.2±1.6	5.4±1.7	> 100
TM102	CC1=CC=[N]2C(C3=CC(C)=CC=[N]3[Ru+]24567([P](C8=CC=CC=C8)(C9=CC=CC=C9)C%10=CC=CC=C%10)c%11c4c5c6c%117)=C1.FC(F)(F)S([O-])(=O)=O	7.18±1.28	66.94±7.21	34.19±5.38	44.93±8.75
RT11	CC1=CC=[N]2C(C3=CC(C)=CC=[N]3[Ru+]24567([P](C8=CC=CC=C8)(C9=CC=CC=C9)C%10=CC=CC=C%10)c%11(C)c4c5c6c%117)=C1.FC(F)(F)S([O-])(=O)=O	32.23±5.56	5.98±0.87	34.17±6.45	49.16±7.12
