# Supplementary material for: Fighting Multidrug Resistance with Ruthenium–Cyclopentadienyl Compounds: Unveiling the Mechanism of P-gp Inhibition
Source: J Med Chem. 2023 Aug 24;66(20):14080–94. doi: 10.1021/acs.jmedchem.3c01120 (PMC10614197; doi:10.1021/acs.jmedchem.3c01120)
Supplement: Supplementary file 3 — jm3c01120_si_003.pdb [file jm3c01120_si_003.pdb]

HEADER                                            01-JUN-22                     
TITLE     ALPHAFOLD MONOMER V2.0 PREDICTION FOR ATP-DEPENDENT TRANSLOCASE ABCB1 
TITLE    2 (P08183)                                                             
COMPND    MOL_ID: 1;                                                            
COMPND   2 MOLECULE: ATP-DEPENDENT TRANSLOCASE ABCB1;                           
COMPND   3 CHAIN: A                                                             
SOURCE    MOL_ID: 1;                                                            
SOURCE   2 ORGANISM_SCIENTIFIC: HOMO SAPIENS;                                   
SOURCE   3 ORGANISM_TAXID: 9606                                                 
REMARK   1                                                                      
REMARK   1 REFERENCE 1                                                          
REMARK   1  AUTH   JOHN JUMPER, RICHARD EVANS, ALEXANDER PRITZEL, TIM GREEN,    
REMARK   1  AUTH 2 MICHAEL FIGURNOV, OLAF RONNEBERGER, KATHRYN TUNYASUVUNAKOOL, 
REMARK   1  AUTH 3 RUSS BATES, AUGUSTIN ZIDEK, ANNA POTAPENKO, ALEX BRIDGLAND,  
REMARK   1  AUTH 4 CLEMENS MEYER, SIMON A A KOHL, ANDREW J BALLARD,             
REMARK   1  AUTH 5 ANDREW COWIE, BERNARDINO ROMERA-PAREDES, STANISLAV NIKOLOV,  
REMARK   1  AUTH 6 RISHUB JAIN, JONAS ADLER, TREVOR BACK, STIG PETERSEN,        
REMARK   1  AUTH 7 DAVID REIMAN, ELLEN CLANCY, MICHAL ZIELINSKI,                
REMARK   1  AUTH 8 MARTIN STEINEGGER, MICHALINA PACHOLSKA, TAMAS BERGHAMMER,    
REMARK   1  AUTH 9 DAVID SILVER, ORIOL VINYALS, ANDREW W SENIOR,                
REMARK   1  AUTH10 KORAY KAVUKCUOGLU, PUSHMEET KOHLI, DEMIS HASSABIS            
REMARK   1  TITL   HIGHLY ACCURATE PROTEIN STRUCTURE PREDICTION WITH ALPHAFOLD  
REMARK   1  REF    NATURE                        V. 596   583 2021              
REMARK   1  REFN                   ISSN 0028-0836                               
REMARK   1  PMID   34265844                                                     
REMARK   1  DOI    10.1038/s41586-021-03819-2                                   
REMARK   1                                                                      
REMARK   1 DISCLAIMERS                                                          
REMARK   1 ALPHAFOLD DATA, COPYRIGHT (2021) DEEPMIND TECHNOLOGIES LIMITED. THE  
REMARK   1 INFORMATION PROVIDED IS THEORETICAL MODELLING ONLY AND CAUTION SHOULD
REMARK   1 BE EXERCISED IN ITS USE. IT IS PROVIDED "AS-IS" WITHOUT ANY WARRANTY 
REMARK   1 OF ANY KIND, WHETHER EXPRESSED OR IMPLIED. NO WARRANTY IS GIVEN THAT 
REMARK   1 USE OF THE INFORMATION SHALL NOT INFRINGE THE RIGHTS OF ANY THIRD    
REMARK   1 PARTY. THE INFORMATION IS NOT INTENDED TO BE A SUBSTITUTE FOR        
REMARK   1 PROFESSIONAL MEDICAL ADVICE, DIAGNOSIS, OR TREATMENT, AND DOES NOT   
REMARK   1 CONSTITUTE MEDICAL OR OTHER PROFESSIONAL ADVICE. IT IS AVAILABLE FOR 
REMARK   1 ACADEMIC AND COMMERCIAL PURPOSES, UNDER CC-BY 4.0 LICENCE.           
DBREF  XXXX A    1  1280  UNP    P08183   MDR1_HUMAN       1   1280             
SEQRES   1 A 1280  MET ASP LEU GLU GLY ASP ARG ASN GLY GLY ALA LYS LYS          
SEQRES   2 A 1280  LYS ASN PHE PHE LYS LEU ASN ASN LYS SER GLU LYS ASP          
SEQRES   3 A 1280  LYS LYS GLU LYS LYS PRO THR VAL SER VAL PHE SER MET          
SEQRES   4 A 1280  PHE ARG TYR SER ASN TRP LEU ASP LYS LEU TYR MET VAL          
SEQRES   5 A 1280  VAL GLY THR LEU ALA ALA ILE ILE HIS GLY ALA GLY LEU          
SEQRES   6 A 1280  PRO LEU MET MET LEU VAL PHE GLY GLU MET THR ASP ILE          
SEQRES   7 A 1280  PHE ALA ASN ALA GLY ASN LEU GLU ASP LEU MET SER ASN          
SEQRES   8 A 1280  ILE THR ASN ARG SER ASP ILE ASN ASP THR GLY PHE PHE          
SEQRES   9 A 1280  MET ASN LEU GLU GLU ASP MET THR ARG TYR ALA TYR TYR          
SEQRES  10 A 1280  TYR SER GLY ILE GLY ALA GLY VAL LEU VAL ALA ALA TYR          
SEQRES  11 A 1280  ILE GLN VAL SER PHE TRP CYS LEU ALA ALA GLY ARG GLN          
SEQRES  12 A 1280  ILE HIS LYS ILE ARG LYS GLN PHE PHE HIS ALA ILE MET          
SEQRES  13 A 1280  ARG GLN GLU ILE GLY TRP PHE ASP VAL HIS ASP VAL GLY          
SEQRES  14 A 1280  GLU LEU ASN THR ARG LEU THR ASP ASP VAL SER LYS ILE          
SEQRES  15 A 1280  ASN GLU GLY ILE GLY ASP LYS ILE GLY MET PHE PHE GLN          
SEQRES  16 A 1280  SER MET ALA THR PHE PHE THR GLY PHE ILE VAL GLY PHE          
SEQRES  17 A 1280  THR ARG GLY TRP LYS LEU THR LEU VAL ILE LEU ALA ILE          
SEQRES  18 A 1280  SER PRO VAL LEU GLY LEU SER ALA ALA VAL TRP ALA LYS          
SEQRES  19 A 1280  ILE LEU SER SER PHE THR ASP LYS GLU LEU LEU ALA TYR          
SEQRES  20 A 1280  ALA LYS ALA GLY ALA VAL ALA GLU GLU VAL LEU ALA ALA          
SEQRES  21 A 1280  ILE ARG THR VAL ILE ALA PHE GLY GLY GLN LYS LYS GLU          
SEQRES  22 A 1280  LEU GLU ARG TYR ASN LYS ASN LEU GLU GLU ALA LYS ARG          
SEQRES  23 A 1280  ILE GLY ILE LYS LYS ALA ILE THR ALA ASN ILE SER ILE          
SEQRES  24 A 1280  GLY ALA ALA PHE LEU LEU ILE TYR ALA SER TYR ALA LEU          
SEQRES  25 A 1280  ALA PHE TRP TYR GLY THR THR LEU VAL LEU SER GLY GLU          
SEQRES  26 A 1280  TYR SER ILE GLY GLN VAL LEU THR VAL PHE PHE SER VAL          
SEQRES  27 A 1280  LEU ILE GLY ALA PHE SER VAL GLY GLN ALA SER PRO SER          
SEQRES  28 A 1280  ILE GLU ALA PHE ALA ASN ALA ARG GLY ALA ALA TYR GLU          
SEQRES  29 A 1280  ILE PHE LYS ILE ILE ASP ASN LYS PRO SER ILE ASP SER          
SEQRES  30 A 1280  TYR SER LYS SER GLY HIS LYS PRO ASP ASN ILE LYS GLY          
SEQRES  31 A 1280  ASN LEU GLU PHE ARG ASN VAL HIS PHE SER TYR PRO SER          
SEQRES  32 A 1280  ARG LYS GLU VAL LYS ILE LEU LYS GLY LEU ASN LEU LYS          
SEQRES  33 A 1280  VAL GLN SER GLY GLN THR VAL ALA LEU VAL GLY ASN SER          
SEQRES  34 A 1280  GLY CYS GLY LYS SER THR THR VAL GLN LEU MET GLN ARG          
SEQRES  35 A 1280  LEU TYR ASP PRO THR GLU GLY MET VAL SER VAL ASP GLY          
SEQRES  36 A 1280  GLN ASP ILE ARG THR ILE ASN VAL ARG PHE LEU ARG GLU          
SEQRES  37 A 1280  ILE ILE GLY VAL VAL SER GLN GLU PRO VAL LEU PHE ALA          
SEQRES  38 A 1280  THR THR ILE ALA GLU ASN ILE ARG TYR GLY ARG GLU ASN          
SEQRES  39 A 1280  VAL THR MET ASP GLU ILE GLU LYS ALA VAL LYS GLU ALA          
SEQRES  40 A 1280  ASN ALA TYR ASP PHE ILE MET LYS LEU PRO HIS LYS PHE          
SEQRES  41 A 1280  ASP THR LEU VAL GLY GLU ARG GLY ALA GLN LEU SER GLY          
SEQRES  42 A 1280  GLY GLN LYS GLN ARG ILE ALA ILE ALA ARG ALA LEU VAL          
SEQRES  43 A 1280  ARG ASN PRO LYS ILE LEU LEU LEU ASP GLU ALA THR SER          
SEQRES  44 A 1280  ALA LEU ASP THR GLU SER GLU ALA VAL VAL GLN VAL ALA          
SEQRES  45 A 1280  LEU ASP LYS ALA ARG LYS GLY ARG THR THR ILE VAL ILE          
SEQRES  46 A 1280  ALA HIS ARG LEU SER THR VAL ARG ASN ALA ASP VAL ILE          
SEQRES  47 A 1280  ALA GLY PHE ASP ASP GLY VAL ILE VAL GLU LYS GLY ASN          
SEQRES  48 A 1280  HIS ASP GLU LEU MET LYS GLU LYS GLY ILE TYR PHE LYS          
SEQRES  49 A 1280  LEU VAL THR MET GLN THR ALA GLY ASN GLU VAL GLU LEU          
SEQRES  50 A 1280  GLU ASN ALA ALA ASP GLU SER LYS SER GLU ILE ASP ALA          
SEQRES  51 A 1280  LEU GLU MET SER SER ASN ASP SER ARG SER SER LEU ILE          
SEQRES  52 A 1280  ARG LYS ARG SER THR ARG ARG SER VAL ARG GLY SER GLN          
SEQRES  53 A 1280  ALA GLN ASP ARG LYS LEU SER THR LYS GLU ALA LEU ASP          
SEQRES  54 A 1280  GLU SER ILE PRO PRO VAL SER PHE TRP ARG ILE MET LYS          
SEQRES  55 A 1280  LEU ASN LEU THR GLU TRP PRO TYR PHE VAL VAL GLY VAL          
SEQRES  56 A 1280  PHE CYS ALA ILE ILE ASN GLY GLY LEU GLN PRO ALA PHE          
SEQRES  57 A 1280  ALA ILE ILE PHE SER LYS ILE ILE GLY VAL PHE THR ARG          
SEQRES  58 A 1280  ILE ASP ASP PRO GLU THR LYS ARG GLN ASN SER ASN LEU          
SEQRES  59 A 1280  PHE SER LEU LEU PHE LEU ALA LEU GLY ILE ILE SER PHE          
SEQRES  60 A 1280  ILE THR PHE PHE LEU GLN GLY PHE THR PHE GLY LYS ALA          
SEQRES  61 A 1280  GLY GLU ILE LEU THR LYS ARG LEU ARG TYR MET VAL PHE          
SEQRES  62 A 1280  ARG SER MET LEU ARG GLN ASP VAL SER TRP PHE ASP ASP          
SEQRES  63 A 1280  PRO LYS ASN THR THR GLY ALA LEU THR THR ARG LEU ALA          
SEQRES  64 A 1280  ASN ASP ALA ALA GLN VAL LYS GLY ALA ILE GLY SER ARG          
SEQRES  65 A 1280  LEU ALA VAL ILE THR GLN ASN ILE ALA ASN LEU GLY THR          
SEQRES  66 A 1280  GLY ILE ILE ILE SER PHE ILE TYR GLY TRP GLN LEU THR          
SEQRES  67 A 1280  LEU LEU LEU LEU ALA ILE VAL PRO ILE ILE ALA ILE ALA          
SEQRES  68 A 1280  GLY VAL VAL GLU MET LYS MET LEU SER GLY GLN ALA LEU          
SEQRES  69 A 1280  LYS ASP LYS LYS GLU LEU GLU GLY SER GLY LYS ILE ALA          
SEQRES  70 A 1280  THR GLU ALA ILE GLU ASN PHE ARG THR VAL VAL SER LEU          
SEQRES  71 A 1280  THR GLN GLU GLN LYS PHE GLU HIS MET TYR ALA GLN SER          
SEQRES  72 A 1280  LEU GLN VAL PRO TYR ARG ASN SER LEU ARG LYS ALA HIS          
SEQRES  73 A 1280  ILE PHE GLY ILE THR PHE SER PHE THR GLN ALA MET MET          
SEQRES  74 A 1280  TYR PHE SER TYR ALA GLY CYS PHE ARG PHE GLY ALA TYR          
SEQRES  75 A 1280  LEU VAL ALA HIS LYS LEU MET SER PHE GLU ASP VAL LEU          
SEQRES  76 A 1280  LEU VAL PHE SER ALA VAL VAL PHE GLY ALA MET ALA VAL          
SEQRES  77 A 1280  GLY GLN VAL SER SER PHE ALA PRO ASP TYR ALA LYS ALA          
SEQRES  78 A 1280  LYS ILE SER ALA ALA HIS ILE ILE MET ILE ILE GLU LYS          
SEQRES  79 A 1280  THR PRO LEU ILE ASP SER TYR SER THR GLU GLY LEU MET          
SEQRES  80 A 1280  PRO ASN THR LEU GLU GLY ASN VAL THR PHE GLY GLU VAL          
SEQRES  81 A 1280  VAL PHE ASN TYR PRO THR ARG PRO ASP ILE PRO VAL LEU          
SEQRES  82 A 1280  GLN GLY LEU SER LEU GLU VAL LYS LYS GLY GLN THR LEU          
SEQRES  83 A 1280  ALA LEU VAL GLY SER SER GLY CYS GLY LYS SER THR VAL          
SEQRES  84 A 1280  VAL GLN LEU LEU GLU ARG PHE TYR ASP PRO LEU ALA GLY          
SEQRES  85 A 1280  LYS VAL LEU LEU ASP GLY LYS GLU ILE LYS ARG LEU ASN          
SEQRES  86 A 1280  VAL GLN TRP LEU ARG ALA HIS LEU GLY ILE VAL SER GLN          
SEQRES  87 A 1280  GLU PRO ILE LEU PHE ASP CYS SER ILE ALA GLU ASN ILE          
SEQRES  88 A 1280  ALA TYR GLY ASP ASN SER ARG VAL VAL SER GLN GLU GLU          
SEQRES  89 A 1280  ILE VAL ARG ALA ALA LYS GLU ALA ASN ILE HIS ALA PHE          
SEQRES  90 A 1280  ILE GLU SER LEU PRO ASN LYS TYR SER THR LYS VAL GLY          
SEQRES  91 A 1280  ASP LYS GLY THR GLN LEU SER GLY GLY GLN LYS GLN ARG          
SEQRES  92 A 1280  ILE ALA ILE ALA ARG ALA LEU VAL ARG GLN PRO HIS ILE          
SEQRES  93 A 1280  LEU LEU LEU ASP GLU ALA THR SER ALA LEU ASP THR GLU          
SEQRES  94 A 1280  SER GLU LYS VAL VAL GLN GLU ALA LEU ASP LYS ALA ARG          
SEQRES  95 A 1280  GLU GLY ARG THR CYS ILE VAL ILE ALA HIS ARG LEU SER          
SEQRES  96 A 1280  THR ILE GLN ASN ALA ASP LEU ILE VAL VAL PHE GLN ASN          
SEQRES  97 A 1280  GLY ARG VAL LYS GLU HIS GLY THR HIS GLN GLN LEU LEU          
SEQRES  98 A 1280  ALA GLN LYS GLY ILE TYR PHE SER MET VAL SER VAL GLN          
SEQRES  99 A 1280  ALA GLY THR LYS ARG GLN                                      
CRYST1    1.000    1.000    1.000  90.00  90.00  90.00 P 1           1          
ORIGX1      1.000000  0.000000  0.000000        0.00000                         
ORIGX2      0.000000  1.000000  0.000000        0.00000                         
ORIGX3      0.000000  0.000000  1.000000        0.00000                         
SCALE1      1.000000  0.000000  0.000000        0.00000                         
SCALE2      0.000000  1.000000  0.000000        0.00000                         
SCALE3      0.000000  0.000000  1.000000        0.00000                         
MODEL        1                                                                  
ATOM      1  N   MET A   1     -39.803 -33.950 -31.148  1.00 34.11           N  
ATOM      2  CA  MET A   1     -41.131 -33.316 -31.096  1.00 34.11           C  
ATOM      3  C   MET A   1     -40.967 -31.896 -31.623  1.00 34.11           C  
ATOM      4  CB  MET A   1     -41.778 -33.408 -29.703  1.00 34.11           C  
ATOM      5  O   MET A   1     -40.996 -30.953 -30.848  1.00 34.11           O  
ATOM      6  CG  MET A   1     -41.954 -34.871 -29.268  1.00 34.11           C  
ATOM      7  SD  MET A   1     -43.095 -35.092 -27.880  1.00 34.11           S  
ATOM      8  CE  MET A   1     -42.816 -36.843 -27.498  1.00 34.11           C  
ATOM      9  N   ASP A   2     -40.419 -31.728 -32.830  1.00 35.38           N  
ATOM     10  CA  ASP A   2     -41.039 -31.929 -34.168  1.00 35.38           C  
ATOM     11  C   ASP A   2     -41.568 -30.546 -34.600  1.00 35.38           C  
ATOM     12  CB  ASP A   2     -42.147 -33.014 -34.195  1.00 35.38           C  
ATOM     13  O   ASP A   2     -42.392 -29.984 -33.893  1.00 35.38           O  
ATOM     14  CG  ASP A   2     -41.651 -34.446 -33.972  1.00 35.38           C  
ATOM     15  OD1 ASP A   2     -40.422 -34.614 -33.779  1.00 35.38           O  
ATOM     16  OD2 ASP A   2     -42.504 -35.311 -33.707  1.00 35.38           O  
ATOM     17  N   LEU A   3     -41.113 -29.851 -35.644  1.00 38.13           N  
ATOM     18  CA  LEU A   3     -40.444 -30.223 -36.887  1.00 38.13           C  
ATOM     19  C   LEU A   3     -39.609 -29.037 -37.423  1.00 38.13           C  
ATOM     20  CB  LEU A   3     -41.554 -30.548 -37.910  1.00 38.13           C  
ATOM     21  O   LEU A   3     -39.982 -27.872 -37.282  1.00 38.13           O  
ATOM     22  CG  LEU A   3     -42.053 -32.000 -37.840  1.00 38.13           C  
ATOM     23  CD1 LEU A   3     -43.580 -32.075 -37.872  1.00 38.13           C  
ATOM     24  CD2 LEU A   3     -41.487 -32.822 -38.994  1.00 38.13           C  
ATOM     25  N   GLU A   4     -38.491 -29.381 -38.061  1.00 37.17           N  
ATOM     26  CA  GLU A   4     -37.791 -28.629 -39.116  1.00 37.17           C  
ATOM     27  C   GLU A   4     -38.771 -28.329 -40.273  1.00 37.17           C  
ATOM     28  CB  GLU A   4     -36.669 -29.551 -39.640  1.00 37.17           C  
ATOM     29  O   GLU A   4     -39.747 -29.042 -40.449  1.00 37.17           O  
ATOM     30  CG  GLU A   4     -35.644 -29.983 -38.570  1.00 37.17           C  
ATOM     31  CD  GLU A   4     -34.750 -31.156 -39.010  1.00 37.17           C  
ATOM     32  OE1 GLU A   4     -33.552 -31.125 -38.645  1.00 37.17           O  
ATOM     33  OE2 GLU A   4     -35.266 -32.078 -39.676  1.00 37.17           O  
ATOM     34  N   GLY A   5     -38.636 -27.353 -41.156  1.00 37.88           N  
ATOM     35  CA  GLY A   5     -37.589 -26.426 -41.535  1.00 37.88           C  
ATOM     36  C   GLY A   5     -38.007 -25.887 -42.910  1.00 37.88           C  
ATOM     37  O   GLY A   5     -38.701 -26.578 -43.646  1.00 37.88           O  
ATOM     38  N   ASP A   6     -37.602 -24.672 -43.273  1.00 42.34           N  
ATOM     39  CA  ASP A   6     -37.531 -24.326 -44.691  1.00 42.34           C  
ATOM     40  C   ASP A   6     -36.434 -23.292 -44.945  1.00 42.34           C  
ATOM     41  CB  ASP A   6     -38.901 -23.931 -45.287  1.00 42.34           C  
ATOM     42  O   ASP A   6     -36.341 -22.241 -44.303  1.00 42.34           O  
ATOM     43  CG  ASP A   6     -39.330 -24.822 -46.469  1.00 42.34           C  
ATOM     44  OD1 ASP A   6     -38.457 -25.540 -47.014  1.00 42.34           O  
ATOM     45  OD2 ASP A   6     -40.510 -24.706 -46.862  1.00 42.34           O  
ATOM     46  N   ARG A   7     -35.533 -23.676 -45.850  1.00 35.40           N  
ATOM     47  CA  ARG A   7     -34.358 -22.938 -46.316  1.00 35.40           C  
ATOM     48  C   ARG A   7     -34.665 -22.323 -47.681  1.00 35.40           C  
ATOM     49  CB  ARG A   7     -33.154 -23.899 -46.463  1.00 35.40           C  
ATOM     50  O   ARG A   7     -35.338 -22.932 -48.498  1.00 35.40           O  
ATOM     51  CG  ARG A   7     -32.283 -24.102 -45.215  1.00 35.40           C  
ATOM     52  CD  ARG A   7     -31.149 -25.085 -45.560  1.00 35.40           C  
ATOM     53  NE  ARG A   7     -30.123 -25.179 -44.501  1.00 35.40           N  
ATOM     54  NH1 ARG A   7     -28.926 -26.917 -45.418  1.00 35.40           N  
ATOM     55  NH2 ARG A   7     -28.242 -26.006 -43.503  1.00 35.40           N  
ATOM     56  CZ  ARG A   7     -29.106 -26.027 -44.481  1.00 35.40           C  
ATOM     57  N   ASN A   8     -33.951 -21.228 -47.949  1.00 35.44           N  
ATOM     58  CA  ASN A   8     -33.596 -20.635 -49.248  1.00 35.44           C  
ATOM     59  C   ASN A   8     -34.464 -19.485 -49.771  1.00 35.44           C  
ATOM     60  CB  ASN A   8     -33.340 -21.683 -50.353  1.00 35.44           C  
ATOM     61  O   ASN A   8     -35.629 -19.642 -50.106  1.00 35.44           O  
ATOM     62  CG  ASN A   8     -32.168 -22.598 -50.074  1.00 35.44           C  
ATOM     63  ND2 ASN A   8     -32.113 -23.727 -50.737  1.00 35.44           N  
ATOM     64  OD1 ASN A   8     -31.273 -22.291 -49.300  1.00 35.44           O  
ATOM     65  N   GLY A   9     -33.797 -18.347 -49.998  1.00 33.55           N  
ATOM     66  CA  GLY A   9     -34.210 -17.385 -51.017  1.00 33.55           C  
ATOM     67  C   GLY A   9     -33.911 -15.923 -50.691  1.00 33.55           C  
ATOM     68  O   GLY A   9     -34.629 -15.291 -49.928  1.00 33.55           O  
ATOM     69  N   GLY A  10     -32.913 -15.349 -51.371  1.00 33.04           N  
ATOM     70  CA  GLY A  10     -32.969 -13.940 -51.778  1.00 33.04           C  
ATOM     71  C   GLY A  10     -32.176 -12.933 -50.945  1.00 33.04           C  
ATOM     72  O   GLY A  10     -32.672 -12.334 -49.994  1.00 33.04           O  
ATOM     73  N   ALA A  11     -30.959 -12.639 -51.401  1.00 34.63           N  
ATOM     74  CA  ALA A  11     -30.181 -11.480 -50.988  1.00 34.63           C  
ATOM     75  C   ALA A  11     -30.932 -10.158 -51.261  1.00 34.63           C  
ATOM     76  CB  ALA A  11     -28.850 -11.534 -51.753  1.00 34.63           C  
ATOM     77  O   ALA A  11     -31.195  -9.802 -52.408  1.00 34.63           O  
ATOM     78  N   LYS A  12     -31.207  -9.378 -50.209  1.00 36.85           N  
ATOM     79  CA  LYS A  12     -31.501  -7.939 -50.296  1.00 36.85           C  
ATOM     80  C   LYS A  12     -30.720  -7.196 -49.215  1.00 36.85           C  
ATOM     81  CB  LYS A  12     -33.018  -7.651 -50.217  1.00 36.85           C  
ATOM     82  O   LYS A  12     -30.934  -7.405 -48.023  1.00 36.85           O  
ATOM     83  CG  LYS A  12     -33.675  -7.614 -51.611  1.00 36.85           C  
ATOM     84  CD  LYS A  12     -35.171  -7.259 -51.553  1.00 36.85           C  
ATOM     85  CE  LYS A  12     -35.746  -7.178 -52.978  1.00 36.85           C  
ATOM     86  NZ  LYS A  12     -37.218  -6.963 -52.999  1.00 36.85           N  
ATOM     87  N   LYS A  13     -29.827  -6.307 -49.663  1.00 34.83           N  
ATOM     88  CA  LYS A  13     -29.166  -5.259 -48.871  1.00 34.83           C  
ATOM     89  C   LYS A  13     -30.201  -4.571 -47.965  1.00 34.83           C  
ATOM     90  CB  LYS A  13     -28.560  -4.219 -49.845  1.00 34.83           C  
ATOM     91  O   LYS A  13     -31.102  -3.907 -48.471  1.00 34.83           O  
ATOM     92  CG  LYS A  13     -27.279  -4.662 -50.575  1.00 34.83           C  
ATOM     93  CD  LYS A  13     -26.872  -3.631 -51.647  1.00 34.83           C  
ATOM     94  CE  LYS A  13     -25.506  -3.966 -52.269  1.00 34.83           C  
ATOM     95  NZ  LYS A  13     -25.156  -3.054 -53.393  1.00 34.83           N  
ATOM     96  N   LYS A  14     -30.075  -4.713 -46.643  1.00 37.52           N  
ATOM     97  CA  LYS A  14     -30.841  -3.940 -45.654  1.00 37.52           C  
ATOM     98  C   LYS A  14     -29.882  -3.194 -44.732  1.00 37.52           C  
ATOM     99  CB  LYS A  14     -31.845  -4.817 -44.877  1.00 37.52           C  
ATOM    100  O   LYS A  14     -29.039  -3.787 -44.067  1.00 37.52           O  
ATOM    101  CG  LYS A  14     -33.245  -4.798 -45.523  1.00 37.52           C  
ATOM    102  CD  LYS A  14     -34.260  -5.605 -44.695  1.00 37.52           C  
ATOM    103  CE  LYS A  14     -35.674  -5.492 -45.285  1.00 37.52           C  
ATOM    104  NZ  LYS A  14     -36.661  -6.313 -44.532  1.00 37.52           N  
ATOM    105  N   ASN A  15     -30.045  -1.877 -44.750  1.00 33.44           N  
ATOM    106  CA  ASN A  15     -29.426  -0.876 -43.893  1.00 33.44           C  
ATOM    107  C   ASN A  15     -29.386  -1.314 -42.418  1.00 33.44           C  
ATOM    108  CB  ASN A  15     -30.283   0.400 -44.042  1.00 33.44           C  
ATOM    109  O   ASN A  15     -30.435  -1.507 -41.810  1.00 33.44           O  
ATOM    110  CG  ASN A  15     -30.180   1.036 -45.415  1.00 33.44           C  
ATOM    111  ND2 ASN A  15     -31.239   1.622 -45.924  1.00 33.44           N  
ATOM    112  OD1 ASN A  15     -29.145   1.001 -46.049  1.00 33.44           O  
ATOM    113  N   PHE A  16     -28.185  -1.398 -41.839  1.00 31.00           N  
ATOM    114  CA  PHE A  16     -27.951  -1.684 -40.413  1.00 31.00           C  
ATOM    115  C   PHE A  16     -27.534  -0.431 -39.611  1.00 31.00           C  
ATOM    116  CB  PHE A  16     -26.998  -2.886 -40.259  1.00 31.00           C  
ATOM    117  O   PHE A  16     -26.894  -0.526 -38.569  1.00 31.00           O  
ATOM    118  CG  PHE A  16     -27.536  -3.965 -39.336  1.00 31.00           C  
ATOM    119  CD1 PHE A  16     -27.291  -3.915 -37.951  1.00 31.00           C  
ATOM    120  CD2 PHE A  16     -28.304  -5.018 -39.870  1.00 31.00           C  
ATOM    121  CE1 PHE A  16     -27.802  -4.918 -37.106  1.00 31.00           C  
ATOM    122  CE2 PHE A  16     -28.813  -6.022 -39.026  1.00 31.00           C  
ATOM    123  CZ  PHE A  16     -28.560  -5.973 -37.644  1.00 31.00           C  
ATOM    124  N   PHE A  17     -27.916   0.762 -40.081  1.00 31.06           N  
ATOM    125  CA  PHE A  17     -27.773   2.030 -39.356  1.00 31.06           C  
ATOM    126  C   PHE A  17     -29.153   2.533 -38.911  1.00 31.06           C  
ATOM    127  CB  PHE A  17     -27.023   3.067 -40.216  1.00 31.06           C  
ATOM    128  O   PHE A  17     -29.796   3.286 -39.636  1.00 31.06           O  
ATOM    129  CG  PHE A  17     -25.532   3.129 -39.956  1.00 31.06           C  
ATOM    130  CD1 PHE A  17     -25.035   3.968 -38.940  1.00 31.06           C  
ATOM    131  CD2 PHE A  17     -24.638   2.370 -40.734  1.00 31.06           C  
ATOM    132  CE1 PHE A  17     -23.651   4.051 -38.704  1.00 31.06           C  
ATOM    133  CE2 PHE A  17     -23.254   2.454 -40.498  1.00 31.06           C  
ATOM    134  CZ  PHE A  17     -22.761   3.295 -39.485  1.00 31.06           C  
ATOM    135  N   LYS A  18     -29.619   2.067 -37.743  1.00 31.45           N  
ATOM    136  CA  LYS A  18     -30.590   2.728 -36.841  1.00 31.45           C  
ATOM    137  C   LYS A  18     -30.900   1.791 -35.666  1.00 31.45           C  
ATOM    138  CB  LYS A  18     -31.899   3.154 -37.564  1.00 31.45           C  
ATOM    139  O   LYS A  18     -31.853   1.024 -35.713  1.00 31.45           O  
ATOM    140  CG  LYS A  18     -31.927   4.664 -37.878  1.00 31.45           C  
ATOM    141  CD  LYS A  18     -33.145   5.041 -38.733  1.00 31.45           C  
ATOM    142  CE  LYS A  18     -33.097   6.530 -39.102  1.00 31.45           C  
ATOM    143  NZ  LYS A  18     -34.299   6.958 -39.864  1.00 31.45           N  
ATOM    144  N   LEU A  19     -30.088   1.851 -34.611  1.00 33.45           N  
ATOM    145  CA  LEU A  19     -30.448   1.352 -33.280  1.00 33.45           C  
ATOM    146  C   LEU A  19     -29.643   2.112 -32.214  1.00 33.45           C  
ATOM    147  CB  LEU A  19     -30.276  -0.186 -33.197  1.00 33.45           C  
ATOM    148  O   LEU A  19     -28.418   2.141 -32.254  1.00 33.45           O  
ATOM    149  CG  LEU A  19     -31.629  -0.943 -33.180  1.00 33.45           C  
ATOM    150  CD1 LEU A  19     -31.557  -2.226 -34.006  1.00 33.45           C  
ATOM    151  CD2 LEU A  19     -32.040  -1.305 -31.751  1.00 33.45           C  
ATOM    152  N   ASN A  20     -30.392   2.693 -31.272  1.00 30.87           N  
ATOM    153  CA  ASN A  20     -30.003   3.330 -30.006  1.00 30.87           C  
ATOM    154  C   ASN A  20     -29.518   4.793 -29.990  1.00 30.87           C  
ATOM    155  CB  ASN A  20     -29.183   2.360 -29.137  1.00 30.87           C  
ATOM    156  O   ASN A  20     -28.365   5.093 -29.703  1.00 30.87           O  
ATOM    157  CG  ASN A  20     -30.028   1.225 -28.589  1.00 30.87           C  
ATOM    158  ND2 ASN A  20     -29.412   0.258 -27.957  1.00 30.87           N  
ATOM    159  OD1 ASN A  20     -31.246   1.206 -28.685  1.00 30.87           O  
ATOM    160  N   ASN A  21     -30.498   5.705 -30.046  1.00 31.05           N  
ATOM    161  CA  ASN A  21     -30.502   6.969 -29.291  1.00 31.05           C  
ATOM    162  C   ASN A  21     -30.726   6.711 -27.778  1.00 31.05           C  
ATOM    163  CB  ASN A  21     -31.575   7.923 -29.882  1.00 31.05           C  
ATOM    164  O   ASN A  21     -31.746   7.093 -27.208  1.00 31.05           O  
ATOM    165  CG  ASN A  21     -31.051   8.905 -30.910  1.00 31.05           C  
ATOM    166  ND2 ASN A  21     -31.920   9.692 -31.499  1.00 31.05           N  
ATOM    167  OD1 ASN A  21     -29.871   9.001 -31.183  1.00 31.05           O  
ATOM    168  N   LYS A  22     -29.785   6.031 -27.111  1.00 30.61           N  
ATOM    169  CA  LYS A  22     -29.755   5.878 -25.643  1.00 30.61           C  
ATOM    170  C   LYS A  22     -28.307   5.875 -25.144  1.00 30.61           C  
ATOM    171  CB  LYS A  22     -30.499   4.598 -25.179  1.00 30.61           C  
ATOM    172  O   LYS A  22     -27.751   4.801 -24.974  1.00 30.61           O  
ATOM    173  CG  LYS A  22     -32.010   4.779 -24.953  1.00 30.61           C  
ATOM    174  CD  LYS A  22     -32.627   3.527 -24.306  1.00 30.61           C  
ATOM    175  CE  LYS A  22     -34.117   3.752 -24.011  1.00 30.61           C  
ATOM    176  NZ  LYS A  22     -34.765   2.544 -23.438  1.00 30.61           N  
ATOM    177  N   SER A  23     -27.739   7.071 -24.934  1.00 32.32           N  
ATOM    178  CA  SER A  23     -26.753   7.414 -23.880  1.00 32.32           C  
ATOM    179  C   SER A  23     -25.988   8.709 -24.222  1.00 32.32           C  
ATOM    180  CB  SER A  23     -25.739   6.292 -23.552  1.00 32.32           C  
ATOM    181  O   SER A  23     -24.800   8.679 -24.532  1.00 32.32           O  
ATOM    182  OG  SER A  23     -24.963   5.960 -24.683  1.00 32.32           O  
ATOM    183  N   GLU A  24     -26.626   9.881 -24.134  1.00 33.55           N  
ATOM    184  CA  GLU A  24     -25.871  11.154 -24.091  1.00 33.55           C  
ATOM    185  C   GLU A  24     -25.237  11.434 -22.713  1.00 33.55           C  
ATOM    186  CB  GLU A  24     -26.720  12.338 -24.590  1.00 33.55           C  
ATOM    187  O   GLU A  24     -24.475  12.387 -22.566  1.00 33.55           O  
ATOM    188  CG  GLU A  24     -26.420  12.649 -26.066  1.00 33.55           C  
ATOM    189  CD  GLU A  24     -26.899  14.047 -26.472  1.00 33.55           C  
ATOM    190  OE1 GLU A  24     -26.126  14.706 -27.210  1.00 33.55           O  
ATOM    191  OE2 GLU A  24     -27.981  14.449 -25.997  1.00 33.55           O  
ATOM    192  N   LYS A  25     -25.476  10.576 -21.711  1.00 36.00           N  
ATOM    193  CA  LYS A  25     -24.939  10.724 -20.348  1.00 36.00           C  
ATOM    194  C   LYS A  25     -23.567  10.075 -20.091  1.00 36.00           C  
ATOM    195  CB  LYS A  25     -26.007  10.337 -19.305  1.00 36.00           C  
ATOM    196  O   LYS A  25     -23.030  10.286 -19.015  1.00 36.00           O  
ATOM    197  CG  LYS A  25     -26.976  11.507 -19.054  1.00 36.00           C  
ATOM    198  CD  LYS A  25     -27.985  11.191 -17.941  1.00 36.00           C  
ATOM    199  CE  LYS A  25     -28.811  12.443 -17.610  1.00 36.00           C  
ATOM    200  NZ  LYS A  25     -29.778  12.202 -16.508  1.00 36.00           N  
ATOM    201  N   ASP A  26     -22.955   9.411 -21.079  1.00 37.50           N  
ATOM    202  CA  ASP A  26     -21.608   8.807 -20.962  1.00 37.50           C  
ATOM    203  C   ASP A  26     -20.530   9.533 -21.799  1.00 37.50           C  
ATOM    204  CB  ASP A  26     -21.658   7.292 -21.246  1.00 37.50           C  
ATOM    205  O   ASP A  26     -19.537   8.941 -22.239  1.00 37.50           O  
ATOM    206  CG  ASP A  26     -22.271   6.463 -20.115  1.00 37.50           C  
ATOM    207  OD1 ASP A  26     -22.158   6.879 -18.943  1.00 37.50           O  
ATOM    208  OD2 ASP A  26     -22.832   5.397 -20.446  1.00 37.50           O  
ATOM    209  N   LYS A  27     -20.673  10.847 -22.038  1.00 36.00           N  
ATOM    210  CA  LYS A  27     -19.528  11.653 -22.497  1.00 36.00           C  
ATOM    211  C   LYS A  27     -18.512  11.700 -21.353  1.00 36.00           C  
ATOM    212  CB  LYS A  27     -19.956  13.069 -22.938  1.00 36.00           C  
ATOM    213  O   LYS A  27     -18.722  12.436 -20.398  1.00 36.00           O  
ATOM    214  CG  LYS A  27     -20.505  13.100 -24.375  1.00 36.00           C  
ATOM    215  CD  LYS A  27     -20.937  14.517 -24.796  1.00 36.00           C  
ATOM    216  CE  LYS A  27     -21.519  14.498 -26.221  1.00 36.00           C  
ATOM    217  NZ  LYS A  27     -22.290  15.728 -26.548  1.00 36.00           N  
ATOM    218  N   LYS A  28     -17.429  10.911 -21.464  1.00 47.48           N  
ATOM    219  CA  LYS A  28     -16.261  10.910 -20.557  1.00 47.48           C  
ATOM    220  C   LYS A  28     -15.994  12.326 -20.033  1.00 47.48           C  
ATOM    221  CB  LYS A  28     -15.004  10.397 -21.294  1.00 47.48           C  
ATOM    222  O   LYS A  28     -15.599  13.198 -20.807  1.00 47.48           O  
ATOM    223  CG  LYS A  28     -14.970   8.874 -21.501  1.00 47.48           C  
ATOM    224  CD  LYS A  28     -13.662   8.434 -22.186  1.00 47.48           C  
ATOM    225  CE  LYS A  28     -13.586   6.901 -22.262  1.00 47.48           C  
ATOM    226  NZ  LYS A  28     -12.300   6.415 -22.833  1.00 47.48           N  
ATOM    227  N   GLU A  29     -16.240  12.536 -18.744  1.00 49.95           N  
ATOM    228  CA  GLU A  29     -16.105  13.825 -18.069  1.00 49.95           C  
ATOM    229  C   GLU A  29     -14.667  14.343 -18.247  1.00 49.95           C  
ATOM    230  CB  GLU A  29     -16.508  13.618 -16.600  1.00 49.95           C  
ATOM    231  O   GLU A  29     -13.703  13.776 -17.722  1.00 49.95           O  
ATOM    232  CG  GLU A  29     -16.800  14.918 -15.840  1.00 49.95           C  
ATOM    233  CD  GLU A  29     -17.280  14.652 -14.401  1.00 49.95           C  
ATOM    234  OE1 GLU A  29     -17.824  15.603 -13.802  1.00 49.95           O  
ATOM    235  OE2 GLU A  29     -17.067  13.519 -13.911  1.00 49.95           O  
ATOM    236  N   LYS A  30     -14.487  15.378 -19.078  1.00 66.90           N  
ATOM    237  CA  LYS A  30     -13.179  16.013 -19.268  1.00 66.90           C  
ATOM    238  C   LYS A  30     -12.881  16.835 -18.022  1.00 66.90           C  
ATOM    239  CB  LYS A  30     -13.143  16.897 -20.523  1.00 66.90           C  
ATOM    240  O   LYS A  30     -13.510  17.866 -17.803  1.00 66.90           O  
ATOM    241  CG  LYS A  30     -13.094  16.095 -21.831  1.00 66.90           C  
ATOM    242  CD  LYS A  30     -12.909  17.056 -23.013  1.00 66.90           C  
ATOM    243  CE  LYS A  30     -12.856  16.299 -24.343  1.00 66.90           C  
ATOM    244  NZ  LYS A  30     -12.650  17.231 -25.482  1.00 66.90           N  
ATOM    245  N   LYS A  31     -11.921  16.377 -17.219  1.00 78.00           N  
ATOM    246  CA  LYS A  31     -11.510  17.084 -16.004  1.00 78.00           C  
ATOM    247  C   LYS A  31     -10.990  18.492 -16.343  1.00 78.00           C  
ATOM    248  CB  LYS A  31     -10.464  16.282 -15.220  1.00 78.00           C  
ATOM    249  O   LYS A  31     -10.250  18.636 -17.321  1.00 78.00           O  
ATOM    250  CG  LYS A  31     -11.061  14.971 -14.692  1.00 78.00           C  
ATOM    251  CD  LYS A  31     -10.072  14.237 -13.783  1.00 78.00           C  
ATOM    252  CE  LYS A  31     -10.748  12.965 -13.265  1.00 78.00           C  
ATOM    253  NZ  LYS A  31      -9.913  12.271 -12.256  1.00 78.00           N  
ATOM    254  N   PRO A  32     -11.356  19.516 -15.559  1.00 87.67           N  
ATOM    255  CA  PRO A  32     -10.853  20.875 -15.739  1.00 87.67           C  
ATOM    256  C   PRO A  32      -9.339  20.968 -15.478  1.00 87.67           C  
ATOM    257  CB  PRO A  32     -11.674  21.731 -14.771  1.00 87.67           C  
ATOM    258  O   PRO A  32      -8.748  20.122 -14.806  1.00 87.67           O  
ATOM    259  CG  PRO A  32     -12.040  20.744 -13.663  1.00 87.67           C  
ATOM    260  CD  PRO A  32     -12.250  19.443 -14.412  1.00 87.67           C  
ATOM    261  N   THR A  33      -8.695  22.009 -16.018  1.00 89.78           N  
ATOM    262  CA  THR A  33      -7.244  22.237 -15.885  1.00 89.78           C  
ATOM    263  C   THR A  33      -6.931  23.687 -15.545  1.00 89.78           C  
ATOM    264  CB  THR A  33      -6.463  21.875 -17.161  1.00 89.78           C  
ATOM    265  O   THR A  33      -7.604  24.596 -16.026  1.00 89.78           O  
ATOM    266  CG2 THR A  33      -6.626  20.418 -17.583  1.00 89.78           C  
ATOM    267  OG1 THR A  33      -6.836  22.705 -18.244  1.00 89.78           O  
ATOM    268  N   VAL A  34      -5.851  23.905 -14.798  1.00 92.33           N  
ATOM    269  CA  VAL A  34      -5.301  25.236 -14.492  1.00 92.33           C  
ATOM    270  C   VAL A  34      -4.607  25.845 -15.718  1.00 92.33           C  
ATOM    271  CB  VAL A  34      -4.354  25.116 -13.281  1.00 92.33           C  
ATOM    272  O   VAL A  34      -4.123  25.117 -16.595  1.00 92.33           O  
ATOM    273  CG1 VAL A  34      -3.742  26.413 -12.794  1.00 92.33           C  
ATOM    274  CG2 VAL A  34      -5.133  24.609 -12.082  1.00 92.33           C  
ATOM    275  N   SER A  35      -4.547  27.179 -15.805  1.00 92.43           N  
ATOM    276  CA  SER A  35      -3.758  27.866 -16.838  1.00 92.43           C  
ATOM    277  C   SER A  35      -2.254  27.743 -16.555  1.00 92.43           C  
ATOM    278  CB  SER A  35      -4.193  29.330 -17.009  1.00 92.43           C  
ATOM    279  O   SER A  35      -1.833  27.622 -15.409  1.00 92.43           O  
ATOM    280  OG  SER A  35      -3.743  30.165 -15.957  1.00 92.43           O  
ATOM    281  N   VAL A  36      -1.412  27.790 -17.589  1.00 91.79           N  
ATOM    282  CA  VAL A  36       0.044  27.608 -17.422  1.00 91.79           C  
ATOM    283  C   VAL A  36       0.637  28.645 -16.461  1.00 91.79           C  
ATOM    284  CB  VAL A  36       0.750  27.637 -18.790  1.00 91.79           C  
ATOM    285  O   VAL A  36       1.368  28.285 -15.546  1.00 91.79           O  
ATOM    286  CG1 VAL A  36       2.277  27.610 -18.663  1.00 91.79           C  
ATOM    287  CG2 VAL A  36       0.291  26.438 -19.634  1.00 91.79           C  
ATOM    288  N   PHE A  37       0.265  29.919 -16.594  1.00 91.06           N  
ATOM    289  CA  PHE A  37       0.791  30.981 -15.731  1.00 91.06           C  
ATOM    290  C   PHE A  37       0.338  30.865 -14.273  1.00 91.06           C  
ATOM    291  CB  PHE A  37       0.392  32.342 -16.307  1.00 91.06           C  
ATOM    292  O   PHE A  37       1.129  31.119 -13.366  1.00 91.06           O  
ATOM    293  CG  PHE A  37       1.047  32.632 -17.639  1.00 91.06           C  
ATOM    294  CD1 PHE A  37       2.422  32.929 -17.684  1.00 91.06           C  
ATOM    295  CD2 PHE A  37       0.298  32.595 -18.831  1.00 91.06           C  
ATOM    296  CE1 PHE A  37       3.047  33.191 -18.915  1.00 91.06           C  
ATOM    297  CE2 PHE A  37       0.925  32.856 -20.062  1.00 91.06           C  
ATOM    298  CZ  PHE A  37       2.298  33.155 -20.103  1.00 91.06           C  
ATOM    299  N   SER A  38      -0.909  30.448 -14.028  1.00 90.71           N  
ATOM    300  CA  SER A  38      -1.398  30.274 -12.654  1.00 90.71           C  
ATOM    301  C   SER A  38      -0.741  29.081 -11.958  1.00 90.71           C  
ATOM    302  CB  SER A  38      -2.926  30.204 -12.593  1.00 90.71           C  
ATOM    303  O   SER A  38      -0.515  29.145 -10.751  1.00 90.71           O  
ATOM    304  OG  SER A  38      -3.442  29.235 -13.470  1.00 90.71           O  
ATOM    305  N   MET A  39      -0.324  28.052 -12.705  1.00 91.87           N  
ATOM    306  CA  MET A  39       0.433  26.911 -12.177  1.00 91.87           C  
ATOM    307  C   MET A  39       1.729  27.325 -11.463  1.00 91.87           C  
ATOM    308  CB  MET A  39       0.717  25.939 -13.321  1.00 91.87           C  
ATOM    309  O   MET A  39       2.043  26.796 -10.399  1.00 91.87           O  
ATOM    310  CG  MET A  39       1.141  24.581 -12.779  1.00 91.87           C  
ATOM    311  SD  MET A  39       1.410  23.400 -14.109  1.00 91.87           S  
ATOM    312  CE  MET A  39       1.737  21.949 -13.103  1.00 91.87           C  
ATOM    313  N   PHE A  40       2.439  28.321 -11.999  1.00 94.90           N  
ATOM    314  CA  PHE A  40       3.716  28.814 -11.469  1.00 94.90           C  
ATOM    315  C   PHE A  40       3.572  30.026 -10.528  1.00 94.90           C  
ATOM    316  CB  PHE A  40       4.685  29.064 -12.636  1.00 94.90           C  
ATOM    317  O   PHE A  40       4.555  30.719 -10.249  1.00 94.90           O  
ATOM    318  CG  PHE A  40       5.110  27.794 -13.350  1.00 94.90           C  
ATOM    319  CD1 PHE A  40       6.154  27.013 -12.823  1.00 94.90           C  
ATOM    320  CD2 PHE A  40       4.468  27.383 -14.532  1.00 94.90           C  
ATOM    321  CE1 PHE A  40       6.559  25.835 -13.477  1.00 94.90           C  
ATOM    322  CE2 PHE A  40       4.862  26.199 -15.180  1.00 94.90           C  
ATOM    323  CZ  PHE A  40       5.912  25.426 -14.655  1.00 94.90           C  
ATOM    324  N   ARG A  41       2.371  30.306  -9.994  1.00 93.72           N  
ATOM    325  CA  ARG A  41       2.109  31.499  -9.157  1.00 93.72           C  
ATOM    326  C   ARG A  41       2.926  31.574  -7.861  1.00 93.72           C  
ATOM    327  CB  ARG A  41       0.603  31.628  -8.870  1.00 93.72           C  
ATOM    328  O   ARG A  41       3.132  32.661  -7.335  1.00 93.72           O  
ATOM    329  CG  ARG A  41       0.053  30.579  -7.884  1.00 93.72           C  
ATOM    330  CD  ARG A  41      -1.468  30.723  -7.772  1.00 93.72           C  
ATOM    331  NE  ARG A  41      -2.060  29.815  -6.770  1.00 93.72           N  
ATOM    332  NH1 ARG A  41      -4.168  30.702  -6.900  1.00 93.72           N  
ATOM    333  NH2 ARG A  41      -3.793  29.114  -5.441  1.00 93.72           N  
ATOM    334  CZ  ARG A  41      -3.327  29.859  -6.392  1.00 93.72           C  
ATOM    335  N   TYR A  42       3.415  30.440  -7.353  1.00 93.79           N  
ATOM    336  CA  TYR A  42       4.231  30.372  -6.129  1.00 93.79           C  
ATOM    337  C   TYR A  42       5.744  30.518  -6.375  1.00 93.79           C  
ATOM    338  CB  TYR A  42       3.884  29.101  -5.341  1.00 93.79           C  
ATOM    339  O   TYR A  42       6.535  30.375  -5.432  1.00 93.79           O  
ATOM    340  CG  TYR A  42       2.451  29.075  -4.849  1.00 93.79           C  
ATOM    341  CD1 TYR A  42       2.037  29.975  -3.845  1.00 93.79           C  
ATOM    342  CD2 TYR A  42       1.530  28.175  -5.414  1.00 93.79           C  
ATOM    343  CE1 TYR A  42       0.699  29.984  -3.411  1.00 93.79           C  
ATOM    344  CE2 TYR A  42       0.198  28.168  -4.967  1.00 93.79           C  
ATOM    345  OH  TYR A  42      -1.518  29.092  -3.613  1.00 93.79           O  
ATOM    346  CZ  TYR A  42      -0.218  29.077  -3.977  1.00 93.79           C  
ATOM    347  N   SER A  43       6.156  30.804  -7.615  1.00 93.07           N  
ATOM    348  CA  SER A  43       7.551  31.054  -7.986  1.00 93.07           C  
ATOM    349  C   SER A  43       8.016  32.453  -7.544  1.00 93.07           C  
ATOM    350  CB  SER A  43       7.772  30.817  -9.492  1.00 93.07           C  
ATOM    351  O   SER A  43       7.515  33.484  -7.997  1.00 93.07           O  
ATOM    352  OG  SER A  43       7.021  31.695 -10.308  1.00 93.07           O  
ATOM    353  N   ASN A  44       9.006  32.502  -6.650  1.00 92.79           N  
ATOM    354  CA  ASN A  44       9.731  33.736  -6.330  1.00 92.79           C  
ATOM    355  C   ASN A  44      10.673  34.115  -7.485  1.00 92.79           C  
ATOM    356  CB  ASN A  44      10.510  33.566  -5.009  1.00 92.79           C  
ATOM    357  O   ASN A  44      10.903  33.321  -8.394  1.00 92.79           O  
ATOM    358  CG  ASN A  44       9.636  33.608  -3.771  1.00 92.79           C  
ATOM    359  ND2 ASN A  44      10.226  33.554  -2.601  1.00 92.79           N  
ATOM    360  OD1 ASN A  44       8.419  33.618  -3.802  1.00 92.79           O  
ATOM    361  N   TRP A  45      11.287  35.302  -7.421  1.00 94.32           N  
ATOM    362  CA  TRP A  45      12.262  35.753  -8.425  1.00 94.32           C  
ATOM    363  C   TRP A  45      13.390  34.730  -8.661  1.00 94.32           C  
ATOM    364  CB  TRP A  45      12.830  37.115  -8.002  1.00 94.32           C  
ATOM    365  O   TRP A  45      13.733  34.457  -9.806  1.00 94.32           O  
ATOM    366  CG  TRP A  45      13.871  37.065  -6.925  1.00 94.32           C  
ATOM    367  CD1 TRP A  45      13.677  37.233  -5.596  1.00 94.32           C  
ATOM    368  CD2 TRP A  45      15.307  36.850  -7.096  1.00 94.32           C  
ATOM    369  CE2 TRP A  45      15.922  36.868  -5.811  1.00 94.32           C  
ATOM    370  CE3 TRP A  45      16.147  36.646  -8.213  1.00 94.32           C  
ATOM    371  NE1 TRP A  45      14.886  37.113  -4.936  1.00 94.32           N  
ATOM    372  CH2 TRP A  45      18.111  36.502  -6.767  1.00 94.32           C  
ATOM    373  CZ2 TRP A  45      17.301  36.695  -5.636  1.00 94.32           C  
ATOM    374  CZ3 TRP A  45      17.534  36.481  -8.048  1.00 94.32           C  
ATOM    375  N   LEU A  46      13.892  34.098  -7.593  1.00 94.89           N  
ATOM    376  CA  LEU A  46      14.921  33.060  -7.677  1.00 94.89           C  
ATOM    377  C   LEU A  46      14.405  31.796  -8.382  1.00 94.89           C  
ATOM    378  CB  LEU A  46      15.412  32.745  -6.252  1.00 94.89           C  
ATOM    379  O   LEU A  46      15.126  31.185  -9.159  1.00 94.89           O  
ATOM    380  CG  LEU A  46      16.627  31.798  -6.217  1.00 94.89           C  
ATOM    381  CD1 LEU A  46      17.897  32.479  -6.724  1.00 94.89           C  
ATOM    382  CD2 LEU A  46      16.868  31.319  -4.785  1.00 94.89           C  
ATOM    383  N   ASP A  47      13.143  31.426  -8.149  1.00 95.64           N  
ATOM    384  CA  ASP A  47      12.524  30.263  -8.797  1.00 95.64           C  
ATOM    385  C   ASP A  47      12.353  30.534 -10.298  1.00 95.64           C  
ATOM    386  CB  ASP A  47      11.168  29.929  -8.139  1.00 95.64           C  
ATOM    387  O   ASP A  47      12.652  29.677 -11.123  1.00 95.64           O  
ATOM    388  CG  ASP A  47      11.227  29.741  -6.618  1.00 95.64           C  
ATOM    389  OD1 ASP A  47      12.266  29.285  -6.104  1.00 95.64           O  
ATOM    390  OD2 ASP A  47      10.270  30.135  -5.906  1.00 95.64           O  
ATOM    391  N   LYS A  48      11.942  31.757 -10.659  1.00 94.87           N  
ATOM    392  CA  LYS A  48      11.874  32.216 -12.053  1.00 94.87           C  
ATOM    393  C   LYS A  48      13.251  32.209 -12.713  1.00 94.87           C  
ATOM    394  CB  LYS A  48      11.230  33.607 -12.132  1.00 94.87           C  
ATOM    395  O   LYS A  48      13.366  31.721 -13.831  1.00 94.87           O  
ATOM    396  CG  LYS A  48       9.751  33.586 -11.718  1.00 94.87           C  
ATOM    397  CD  LYS A  48       9.160  34.998 -11.757  1.00 94.87           C  
ATOM    398  CE  LYS A  48       7.698  34.952 -11.300  1.00 94.87           C  
ATOM    399  NZ  LYS A  48       7.071  36.296 -11.346  1.00 94.87           N  
ATOM    400  N   LEU A  49      14.287  32.679 -12.016  1.00 96.68           N  
ATOM    401  CA  LEU A  49      15.665  32.638 -12.504  1.00 96.68           C  
ATOM    402  C   LEU A  49      16.126  31.198 -12.761  1.00 96.68           C  
ATOM    403  CB  LEU A  49      16.584  33.359 -11.501  1.00 96.68           C  
ATOM    404  O   LEU A  49      16.637  30.912 -13.840  1.00 96.68           O  
ATOM    405  CG  LEU A  49      18.061  33.401 -11.939  1.00 96.68           C  
ATOM    406  CD1 LEU A  49      18.259  34.251 -13.194  1.00 96.68           C  
ATOM    407  CD2 LEU A  49      18.913  33.991 -10.820  1.00 96.68           C  
ATOM    408  N   TYR A  50      15.893  30.282 -11.816  1.00 96.79           N  
ATOM    409  CA  TYR A  50      16.212  28.865 -11.995  1.00 96.79           C  
ATOM    410  C   TYR A  50      15.488  28.260 -13.200  1.00 96.79           C  
ATOM    411  CB  TYR A  50      15.870  28.074 -10.723  1.00 96.79           C  
ATOM    412  O   TYR A  50      16.121  27.583 -14.003  1.00 96.79           O  
ATOM    413  CG  TYR A  50      16.785  28.269  -9.528  1.00 96.79           C  
ATOM    414  CD1 TYR A  50      18.180  28.390  -9.692  1.00 96.79           C  
ATOM    415  CD2 TYR A  50      16.236  28.262  -8.230  1.00 96.79           C  
ATOM    416  CE1 TYR A  50      19.020  28.545  -8.576  1.00 96.79           C  
ATOM    417  CE2 TYR A  50      17.075  28.400  -7.109  1.00 96.79           C  
ATOM    418  OH  TYR A  50      19.264  28.721  -6.196  1.00 96.79           O  
ATOM    419  CZ  TYR A  50      18.464  28.560  -7.282  1.00 96.79           C  
ATOM    420  N   MET A  51      14.194  28.537 -13.377  1.00 96.57           N  
ATOM    421  CA  MET A  51      13.439  28.039 -14.532  1.00 96.57           C  
ATOM    422  C   MET A  51      13.977  28.595 -15.857  1.00 96.57           C  
ATOM    423  CB  MET A  51      11.949  28.373 -14.376  1.00 96.57           C  
ATOM    424  O   MET A  51      14.134  27.836 -16.811  1.00 96.57           O  
ATOM    425  CG  MET A  51      11.300  27.567 -13.244  1.00 96.57           C  
ATOM    426  SD  MET A  51       9.509  27.801 -13.038  1.00 96.57           S  
ATOM    427  CE  MET A  51       9.396  29.563 -12.642  1.00 96.57           C  
ATOM    428  N   VAL A  52      14.309  29.890 -15.929  1.00 96.77           N  
ATOM    429  CA  VAL A  52      14.866  30.513 -17.144  1.00 96.77           C  
ATOM    430  C   VAL A  52      16.235  29.926 -17.479  1.00 96.77           C  
ATOM    431  CB  VAL A  52      14.934  32.048 -17.005  1.00 96.77           C  
ATOM    432  O   VAL A  52      16.436  29.442 -18.590  1.00 96.77           O  
ATOM    433  CG1 VAL A  52      15.707  32.715 -18.152  1.00 96.77           C  
ATOM    434  CG2 VAL A  52      13.523  32.651 -17.005  1.00 96.77           C  
ATOM    435  N   VAL A  53      17.160  29.902 -16.517  1.00 97.28           N  
ATOM    436  CA  VAL A  53      18.517  29.381 -16.736  1.00 97.28           C  
ATOM    437  C   VAL A  53      18.492  27.872 -17.008  1.00 97.28           C  
ATOM    438  CB  VAL A  53      19.437  29.746 -15.557  1.00 97.28           C  
ATOM    439  O   VAL A  53      19.182  27.400 -17.907  1.00 97.28           O  
ATOM    440  CG1 VAL A  53      20.833  29.145 -15.738  1.00 97.28           C  
ATOM    441  CG2 VAL A  53      19.604  31.264 -15.418  1.00 97.28           C  
ATOM    442  N   GLY A  54      17.635  27.120 -16.314  1.00 96.84           N  
ATOM    443  CA  GLY A  54      17.417  25.697 -16.570  1.00 96.84           C  
ATOM    444  C   GLY A  54      16.825  25.419 -17.956  1.00 96.84           C  
ATOM    445  O   GLY A  54      17.184  24.427 -18.582  1.00 96.84           O  
ATOM    446  N   THR A  55      15.960  26.299 -18.472  1.00 97.33           N  
ATOM    447  CA  THR A  55      15.415  26.203 -19.841  1.00 97.33           C  
ATOM    448  C   THR A  55      16.474  26.508 -20.892  1.00 97.33           C  
ATOM    449  CB  THR A  55      14.228  27.153 -20.053  1.00 97.33           C  
ATOM    450  O   THR A  55      16.592  25.767 -21.863  1.00 97.33           O  
ATOM    451  CG2 THR A  55      13.581  26.993 -21.428  1.00 97.33           C  
ATOM    452  OG1 THR A  55      13.233  26.873 -19.110  1.00 97.33           O  
ATOM    453  N   LEU A  56      17.277  27.558 -20.696  1.00 97.19           N  
ATOM    454  CA  LEU A  56      18.390  27.881 -21.594  1.00 97.19           C  
ATOM    455  C   LEU A  56      19.394  26.724 -21.660  1.00 97.19           C  
ATOM    456  CB  LEU A  56      19.076  29.174 -21.118  1.00 97.19           C  
ATOM    457  O   LEU A  56      19.781  26.304 -22.748  1.00 97.19           O  
ATOM    458  CG  LEU A  56      18.244  30.451 -21.334  1.00 97.19           C  
ATOM    459  CD1 LEU A  56      18.915  31.622 -20.617  1.00 97.19           C  
ATOM    460  CD2 LEU A  56      18.112  30.803 -22.817  1.00 97.19           C  
ATOM    461  N   ALA A  57      19.740  26.151 -20.506  1.00 97.17           N  
ATOM    462  CA  ALA A  57      20.593  24.972 -20.432  1.00 97.17           C  
ATOM    463  C   ALA A  57      19.965  23.752 -21.134  1.00 97.17           C  
ATOM    464  CB  ALA A  57      20.896  24.710 -18.956  1.00 97.17           C  
ATOM    465  O   ALA A  57      20.659  23.051 -21.865  1.00 97.17           O  
ATOM    466  N   ALA A  58      18.650  23.540 -21.001  1.00 96.65           N  
ATOM    467  CA  ALA A  58      17.937  22.480 -21.717  1.00 96.65           C  
ATOM    468  C   ALA A  58      17.993  22.649 -23.244  1.00 96.65           C  
ATOM    469  CB  ALA A  58      16.479  22.444 -21.249  1.00 96.65           C  
ATOM    470  O   ALA A  58      18.165  21.667 -23.963  1.00 96.65           O  
ATOM    471  N   ILE A  59      17.874  23.884 -23.743  1.00 96.46           N  
ATOM    472  CA  ILE A  59      17.963  24.185 -25.178  1.00 96.46           C  
ATOM    473  C   ILE A  59      19.376  23.896 -25.700  1.00 96.46           C  
ATOM    474  CB  ILE A  59      17.515  25.639 -25.464  1.00 96.46           C  
ATOM    475  O   ILE A  59      19.517  23.233 -26.727  1.00 96.46           O  
ATOM    476  CG1 ILE A  59      16.004  25.805 -25.175  1.00 96.46           C  
ATOM    477  CG2 ILE A  59      17.807  26.036 -26.925  1.00 96.46           C  
ATOM    478  CD1 ILE A  59      15.548  27.268 -25.097  1.00 96.46           C  
ATOM    479  N   ILE A  60      20.413  24.330 -24.973  1.00 95.59           N  
ATOM    480  CA  ILE A  60      21.819  24.049 -25.313  1.00 95.59           C  
ATOM    481  C   ILE A  60      22.070  22.538 -25.337  1.00 95.59           C  
ATOM    482  CB  ILE A  60      22.768  24.762 -24.320  1.00 95.59           C  
ATOM    483  O   ILE A  60      22.646  22.017 -26.289  1.00 95.59           O  
ATOM    484  CG1 ILE A  60      22.667  26.296 -24.489  1.00 95.59           C  
ATOM    485  CG2 ILE A  60      24.230  24.310 -24.514  1.00 95.59           C  
ATOM    486  CD1 ILE A  60      23.311  27.087 -23.343  1.00 95.59           C  
ATOM    487  N   HIS A  61      21.590  21.822 -24.320  1.00 95.29           N  
ATOM    488  CA  HIS A  61      21.711  20.371 -24.250  1.00 95.29           C  
ATOM    489  C   HIS A  61      21.000  19.683 -25.428  1.00 95.29           C  
ATOM    490  CB  HIS A  61      21.163  19.914 -22.894  1.00 95.29           C  
ATOM    491  O   HIS A  61      21.580  18.808 -26.067  1.00 95.29           O  
ATOM    492  CG  HIS A  61      21.239  18.434 -22.635  1.00 95.29           C  
ATOM    493  CD2 HIS A  61      21.994  17.490 -23.281  1.00 95.29           C  
ATOM    494  ND1 HIS A  61      20.547  17.786 -21.645  1.00 95.29           N  
ATOM    495  CE1 HIS A  61      20.875  16.487 -21.688  1.00 95.29           C  
ATOM    496  NE2 HIS A  61      21.749  16.255 -22.676  1.00 95.29           N  
ATOM    497  N   GLY A  62      19.780  20.109 -25.770  1.00 94.60           N  
ATOM    498  CA  GLY A  62      19.020  19.544 -26.887  1.00 94.60           C  
ATOM    499  C   GLY A  62      19.667  19.774 -28.257  1.00 94.60           C  
ATOM    500  O   GLY A  62      19.574  18.904 -29.123  1.00 94.60           O  
ATOM    501  N   ALA A  63      20.363  20.900 -28.438  1.00 93.87           N  
ATOM    502  CA  ALA A  63      21.120  21.209 -29.652  1.00 93.87           C  
ATOM    503  C   ALA A  63      22.405  20.373 -29.806  1.00 93.87           C  
ATOM    504  CB  ALA A  63      21.451  22.706 -29.630  1.00 93.87           C  
ATOM    505  O   ALA A  63      22.899  20.211 -30.923  1.00 93.87           O  
ATOM    506  N   GLY A  64      22.943  19.829 -28.708  1.00 91.32           N  
ATOM    507  CA  GLY A  64      24.218  19.107 -28.704  1.00 91.32           C  
ATOM    508  C   GLY A  64      24.243  17.895 -29.637  1.00 91.32           C  
ATOM    509  O   GLY A  64      25.232  17.679 -30.334  1.00 91.32           O  
ATOM    510  N   LEU A  65      23.146  17.134 -29.708  1.00 90.03           N  
ATOM    511  CA  LEU A  65      23.097  15.898 -30.491  1.00 90.03           C  
ATOM    512  C   LEU A  65      22.994  16.148 -32.016  1.00 90.03           C  
ATOM    513  CB  LEU A  65      22.023  14.966 -29.895  1.00 90.03           C  
ATOM    514  O   LEU A  65      23.749  15.524 -32.757  1.00 90.03           O  
ATOM    515  CG  LEU A  65      22.016  13.557 -30.504  1.00 90.03           C  
ATOM    516  CD1 LEU A  65      23.276  12.766 -30.150  1.00 90.03           C  
ATOM    517  CD2 LEU A  65      20.809  12.777 -29.981  1.00 90.03           C  
ATOM    518  N   PRO A  66      22.165  17.074 -32.537  1.00 92.21           N  
ATOM    519  CA  PRO A  66      22.199  17.418 -33.965  1.00 92.21           C  
ATOM    520  C   PRO A  66      23.510  18.072 -34.416  1.00 92.21           C  
ATOM    521  CB  PRO A  66      20.994  18.334 -34.194  1.00 92.21           C  
ATOM    522  O   PRO A  66      23.993  17.784 -35.508  1.00 92.21           O  
ATOM    523  CG  PRO A  66      20.019  17.812 -33.141  1.00 92.21           C  
ATOM    524  CD  PRO A  66      20.948  17.612 -31.949  1.00 92.21           C  
ATOM    525  N   LEU A  67      24.134  18.895 -33.564  1.00 91.10           N  
ATOM    526  CA  LEU A  67      25.466  19.450 -33.839  1.00 91.10           C  
ATOM    527  C   LEU A  67      26.533  18.351 -33.917  1.00 91.10           C  
ATOM    528  CB  LEU A  67      25.832  20.481 -32.760  1.00 91.10           C  
ATOM    529  O   LEU A  67      27.386  18.387 -34.800  1.00 91.10           O  
ATOM    530  CG  LEU A  67      25.031  21.793 -32.838  1.00 91.10           C  
ATOM    531  CD1 LEU A  67      25.350  22.650 -31.612  1.00 91.10           C  
ATOM    532  CD2 LEU A  67      25.366  22.603 -34.093  1.00 91.10           C  
ATOM    533  N   MET A  68      26.443  17.339 -33.050  1.00 90.93           N  
ATOM    534  CA  MET A  68      27.284  16.143 -33.126  1.00 90.93           C  
ATOM    535  C   MET A  68      27.149  15.446 -34.493  1.00 90.93           C  
ATOM    536  CB  MET A  68      26.910  15.195 -31.969  1.00 90.93           C  
ATOM    537  O   MET A  68      28.152  15.035 -35.067  1.00 90.93           O  
ATOM    538  CG  MET A  68      27.824  13.978 -31.894  1.00 90.93           C  
ATOM    539  SD  MET A  68      27.200  12.513 -31.039  1.00 90.93           S  
ATOM    540  CE  MET A  68      27.104  13.139 -29.364  1.00 90.93           C  
ATOM    541  N   MET A  69      25.935  15.342 -35.047  1.00 91.56           N  
ATOM    542  CA  MET A  69      25.702  14.699 -36.353  1.00 91.56           C  
ATOM    543  C   MET A  69      26.213  15.518 -37.545  1.00 91.56           C  
ATOM    544  CB  MET A  69      24.210  14.414 -36.552  1.00 91.56           C  
ATOM    545  O   MET A  69      26.533  14.961 -38.597  1.00 91.56           O  
ATOM    546  CG  MET A  69      23.635  13.419 -35.544  1.00 91.56           C  
ATOM    547  SD  MET A  69      24.406  11.775 -35.519  1.00 91.56           S  
ATOM    548  CE  MET A  69      25.468  11.912 -34.056  1.00 91.56           C  
ATOM    549  N   LEU A  70      26.298  16.839 -37.395  1.00 91.27           N  
ATOM    550  CA  LEU A  70      26.937  17.711 -38.376  1.00 91.27           C  
ATOM    551  C   LEU A  70      28.450  17.465 -38.403  1.00 91.27           C  
ATOM    552  CB  LEU A  70      26.518  19.153 -38.059  1.00 91.27           C  
ATOM    553  O   LEU A  70      29.000  17.212 -39.472  1.00 91.27           O  
ATOM    554  CG  LEU A  70      27.049  20.223 -39.028  1.00 91.27           C  
ATOM    555  CD1 LEU A  70      26.136  21.449 -38.919  1.00 91.27           C  
ATOM    556  CD2 LEU A  70      28.474  20.663 -38.681  1.00 91.27           C  
ATOM    557  N   VAL A  71      29.089  17.437 -37.228  1.00 91.17           N  
ATOM    558  CA  VAL A  71      30.513  17.085 -37.088  1.00 91.17           C  
ATOM    559  C   VAL A  71      30.791  15.680 -37.635  1.00 91.17           C  
ATOM    560  CB  VAL A  71      30.943  17.199 -35.610  1.00 91.17           C  
ATOM    561  O   VAL A  71      31.775  15.467 -38.337  1.00 91.17           O  
ATOM    562  CG1 VAL A  71      32.345  16.632 -35.377  1.00 91.17           C  
ATOM    563  CG2 VAL A  71      30.925  18.663 -35.151  1.00 91.17           C  
ATOM    564  N   PHE A  72      29.900  14.725 -37.366  1.00 89.79           N  
ATOM    565  CA  PHE A  72      30.008  13.358 -37.873  1.00 89.79           C  
ATOM    566  C   PHE A  72      29.985  13.276 -39.408  1.00 89.79           C  
ATOM    567  CB  PHE A  72      28.875  12.528 -37.257  1.00 89.79           C  
ATOM    568  O   PHE A  72      30.753  12.508 -39.991  1.00 89.79           O  
ATOM    569  CG  PHE A  72      28.861  11.091 -37.722  1.00 89.79           C  
ATOM    570  CD1 PHE A  72      27.870  10.651 -38.620  1.00 89.79           C  
ATOM    571  CD2 PHE A  72      29.877  10.209 -37.311  1.00 89.79           C  
ATOM    572  CE1 PHE A  72      27.898   9.334 -39.107  1.00 89.79           C  
ATOM    573  CE2 PHE A  72      29.914   8.899 -37.817  1.00 89.79           C  
ATOM    574  CZ  PHE A  72      28.922   8.459 -38.709  1.00 89.79           C  
ATOM    575  N   GLY A  73      29.142  14.072 -40.073  1.00 89.54           N  
ATOM    576  CA  GLY A  73      29.103  14.120 -41.537  1.00 89.54           C  
ATOM    577  C   GLY A  73      30.370  14.718 -42.139  1.00 89.54           C  
ATOM    578  O   GLY A  73      30.947  14.119 -43.037  1.00 89.54           O  
ATOM    579  N   GLU A  74      30.853  15.840 -41.600  1.00 89.28           N  
ATOM    580  CA  GLU A  74      32.095  16.484 -42.067  1.00 89.28           C  
ATOM    581  C   GLU A  74      33.314  15.572 -41.897  1.00 89.28           C  
ATOM    582  CB  GLU A  74      32.318  17.795 -41.297  1.00 89.28           C  
ATOM    583  O   GLU A  74      34.136  15.434 -42.801  1.00 89.28           O  
ATOM    584  CG  GLU A  74      31.275  18.843 -41.700  1.00 89.28           C  
ATOM    585  CD  GLU A  74      31.367  20.168 -40.936  1.00 89.28           C  
ATOM    586  OE1 GLU A  74      30.576  21.063 -41.335  1.00 89.28           O  
ATOM    587  OE2 GLU A  74      32.120  20.286 -39.944  1.00 89.28           O  
ATOM    588  N   MET A  75      33.385  14.877 -40.763  1.00 86.20           N  
ATOM    589  CA  MET A  75      34.398  13.859 -40.513  1.00 86.20           C  
ATOM    590  C   MET A  75      34.324  12.724 -41.546  1.00 86.20           C  
ATOM    591  CB  MET A  75      34.167  13.349 -39.090  1.00 86.20           C  
ATOM    592  O   MET A  75      35.351  12.284 -42.056  1.00 86.20           O  
ATOM    593  CG  MET A  75      35.205  12.330 -38.634  1.00 86.20           C  
ATOM    594  SD  MET A  75      34.733  11.478 -37.110  1.00 86.20           S  
ATOM    595  CE  MET A  75      33.476  10.362 -37.790  1.00 86.20           C  
ATOM    596  N   THR A  76      33.114  12.271 -41.885  1.00 85.87           N  
ATOM    597  CA  THR A  76      32.909  11.217 -42.889  1.00 85.87           C  
ATOM    598  C   THR A  76      33.344  11.664 -44.284  1.00 85.87           C  
ATOM    599  CB  THR A  76      31.448  10.749 -42.923  1.00 85.87           C  
ATOM    600  O   THR A  76      33.943  10.871 -45.002  1.00 85.87           O  
ATOM    601  CG2 THR A  76      31.248   9.601 -43.916  1.00 85.87           C  
ATOM    602  OG1 THR A  76      31.050  10.288 -41.649  1.00 85.87           O  
ATOM    603  N   ASP A  77      33.106  12.922 -44.658  1.00 86.14           N  
ATOM    604  CA  ASP A  77      33.569  13.467 -45.939  1.00 86.14           C  
ATOM    605  C   ASP A  77      35.100  13.482 -46.035  1.00 86.14           C  
ATOM    606  CB  ASP A  77      32.990  14.877 -46.155  1.00 86.14           C  
ATOM    607  O   ASP A  77      35.659  13.136 -47.075  1.00 86.14           O  
ATOM    608  CG  ASP A  77      31.516  14.864 -46.566  1.00 86.14           C  
ATOM    609  OD1 ASP A  77      31.050  13.852 -47.136  1.00 86.14           O  
ATOM    610  OD2 ASP A  77      30.814  15.887 -46.388  1.00 86.14           O  
ATOM    611  N   ILE A  78      35.796  13.806 -44.942  1.00 84.57           N  
ATOM    612  CA  ILE A  78      37.266  13.788 -44.905  1.00 84.57           C  
ATOM    613  C   ILE A  78      37.802  12.365 -45.037  1.00 84.57           C  
ATOM    614  CB  ILE A  78      37.771  14.501 -43.640  1.00 84.57           C  
ATOM    615  O   ILE A  78      38.711  12.125 -45.831  1.00 84.57           O  
ATOM    616  CG1 ILE A  78      37.474  16.001 -43.829  1.00 84.57           C  
ATOM    617  CG2 ILE A  78      39.277  14.278 -43.407  1.00 84.57           C  
ATOM    618  CD1 ILE A  78      37.565  16.775 -42.533  1.00 84.57           C  
ATOM    619  N   PHE A  79      37.204  11.401 -44.335  1.00 79.54           N  
ATOM    620  CA  PHE A  79      37.573   9.998 -44.504  1.00 79.54           C  
ATOM    621  C   PHE A  79      37.231   9.450 -45.891  1.00 79.54           C  
ATOM    622  CB  PHE A  79      36.894   9.146 -43.439  1.00 79.54           C  
ATOM    623  O   PHE A  79      37.996   8.655 -46.428  1.00 79.54           O  
ATOM    624  CG  PHE A  79      37.578   9.173 -42.092  1.00 79.54           C  
ATOM    625  CD1 PHE A  79      38.851   8.591 -41.945  1.00 79.54           C  
ATOM    626  CD2 PHE A  79      36.915   9.696 -40.970  1.00 79.54           C  
ATOM    627  CE1 PHE A  79      39.455   8.530 -40.678  1.00 79.54           C  
ATOM    628  CE2 PHE A  79      37.508   9.614 -39.700  1.00 79.54           C  
ATOM    629  CZ  PHE A  79      38.778   9.036 -39.556  1.00 79.54           C  
ATOM    630  N   ALA A  80      36.118   9.868 -46.496  1.00 77.23           N  
ATOM    631  CA  ALA A  80      35.756   9.453 -47.847  1.00 77.23           C  
ATOM    632  C   ALA A  80      36.741  10.000 -48.887  1.00 77.23           C  
ATOM    633  CB  ALA A  80      34.314   9.885 -48.135  1.00 77.23           C  
ATOM    634  O   ALA A  80      37.154   9.270 -49.788  1.00 77.23           O  
ATOM    635  N   ASN A  81      37.175  11.252 -48.727  1.00 77.11           N  
ATOM    636  CA  ASN A  81      38.224  11.842 -49.554  1.00 77.11           C  
ATOM    637  C   ASN A  81      39.567  11.122 -49.361  1.00 77.11           C  
ATOM    638  CB  ASN A  81      38.322  13.342 -49.236  1.00 77.11           C  
ATOM    639  O   ASN A  81      40.263  10.875 -50.344  1.00 77.11           O  
ATOM    640  CG  ASN A  81      37.115  14.133 -49.714  1.00 77.11           C  
ATOM    641  ND2 ASN A  81      36.897  15.303 -49.163  1.00 77.11           N  
ATOM    642  OD1 ASN A  81      36.375  13.742 -50.604  1.00 77.11           O  
ATOM    643  N   ALA A  82      39.900  10.732 -48.125  1.00 71.09           N  
ATOM    644  CA  ALA A  82      41.099   9.954 -47.821  1.00 71.09           C  
ATOM    645  C   ALA A  82      41.077   8.543 -48.413  1.00 71.09           C  
ATOM    646  CB  ALA A  82      41.323   9.953 -46.303  1.00 71.09           C  
ATOM    647  O   ALA A  82      42.059   8.145 -49.031  1.00 71.09           O  
ATOM    648  N   GLY A  83      39.957   7.825 -48.301  1.00 69.51           N  
ATOM    649  CA  GLY A  83      39.803   6.494 -48.891  1.00 69.51           C  
ATOM    650  C   GLY A  83      39.893   6.518 -50.416  1.00 69.51           C  
ATOM    651  O   GLY A  83      40.629   5.726 -50.998  1.00 69.51           O  
ATOM    652  N   ASN A  84      39.236   7.488 -51.065  1.00 70.13           N  
ATOM    653  CA  ASN A  84      39.345   7.654 -52.515  1.00 70.13           C  
ATOM    654  C   ASN A  84      40.797   7.951 -52.930  1.00 70.13           C  
ATOM    655  CB  ASN A  84      38.381   8.760 -52.987  1.00 70.13           C  
ATOM    656  O   ASN A  84      41.268   7.408 -53.922  1.00 70.13           O  
ATOM    657  CG  ASN A  84      36.915   8.351 -52.953  1.00 70.13           C  
ATOM    658  ND2 ASN A  84      36.013   9.271 -52.707  1.00 70.13           N  
ATOM    659  OD1 ASN A  84      36.530   7.219 -53.184  1.00 70.13           O  
ATOM    660  N   LEU A  85      41.534   8.778 -52.179  1.00 65.10           N  
ATOM    661  CA  LEU A  85      42.933   9.073 -52.496  1.00 65.10           C  
ATOM    662  C   LEU A  85      43.855   7.864 -52.273  1.00 65.10           C  
ATOM    663  CB  LEU A  85      43.405  10.288 -51.682  1.00 65.10           C  
ATOM    664  O   LEU A  85      44.730   7.623 -53.099  1.00 65.10           O  
ATOM    665  CG  LEU A  85      44.738  10.862 -52.204  1.00 65.10           C  
ATOM    666  CD1 LEU A  85      44.549  11.636 -53.513  1.00 65.10           C  
ATOM    667  CD2 LEU A  85      45.331  11.824 -51.185  1.00 65.10           C  
ATOM    668  N   GLU A  86      43.653   7.097 -51.201  1.00 64.69           N  
ATOM    669  CA  GLU A  86      44.410   5.870 -50.922  1.00 64.69           C  
ATOM    670  C   GLU A  86      44.237   4.847 -52.054  1.00 64.69           C  
ATOM    671  CB  GLU A  86      43.964   5.304 -49.561  1.00 64.69           C  
ATOM    672  O   GLU A  86      45.221   4.315 -52.571  1.00 64.69           O  
ATOM    673  CG  GLU A  86      44.788   4.079 -49.133  1.00 64.69           C  
ATOM    674  CD  GLU A  86      44.474   3.587 -47.707  1.00 64.69           C  
ATOM    675  OE1 GLU A  86      45.312   2.813 -47.184  1.00 64.69           O  
ATOM    676  OE2 GLU A  86      43.434   3.988 -47.133  1.00 64.69           O  
ATOM    677  N   ASP A  87      43.001   4.651 -52.513  1.00 63.29           N  
ATOM    678  CA  ASP A  87      42.684   3.753 -53.623  1.00 63.29           C  
ATOM    679  C   ASP A  87      43.295   4.265 -54.947  1.00 63.29           C  
ATOM    680  CB  ASP A  87      41.152   3.611 -53.682  1.00 63.29           C  
ATOM    681  O   ASP A  87      43.866   3.497 -55.725  1.00 63.29           O  
ATOM    682  CG  ASP A  87      40.637   2.269 -54.204  1.00 63.29           C  
ATOM    683  OD1 ASP A  87      41.443   1.330 -54.367  1.00 63.29           O  
ATOM    684  OD2 ASP A  87      39.400   2.197 -54.401  1.00 63.29           O  
ATOM    685  N   LEU A  88      43.294   5.590 -55.167  1.00 60.44           N  
ATOM    686  CA  LEU A  88      43.950   6.227 -56.318  1.00 60.44           C  
ATOM    687  C   LEU A  88      45.471   6.010 -56.296  1.00 60.44           C  
ATOM    688  CB  LEU A  88      43.643   7.741 -56.329  1.00 60.44           C  
ATOM    689  O   LEU A  88      46.064   5.660 -57.315  1.00 60.44           O  
ATOM    690  CG  LEU A  88      43.919   8.398 -57.692  1.00 60.44           C  
ATOM    691  CD1 LEU A  88      42.718   8.287 -58.634  1.00 60.44           C  
ATOM    692  CD2 LEU A  88      44.255   9.879 -57.522  1.00 60.44           C  
ATOM    693  N   MET A  89      46.110   6.214 -55.141  1.00 58.22           N  
ATOM    694  CA  MET A  89      47.557   6.058 -54.971  1.00 58.22           C  
ATOM    695  C   MET A  89      47.987   4.595 -55.104  1.00 58.22           C  
ATOM    696  CB  MET A  89      48.001   6.643 -53.620  1.00 58.22           C  
ATOM    697  O   MET A  89      49.035   4.324 -55.699  1.00 58.22           O  
ATOM    698  CG  MET A  89      47.967   8.177 -53.643  1.00 58.22           C  
ATOM    699  SD  MET A  89      48.547   9.000 -52.134  1.00 58.22           S  
ATOM    700  CE  MET A  89      50.329   8.670 -52.217  1.00 58.22           C  
ATOM    701  N   SER A  90      47.154   3.661 -54.631  1.00 61.95           N  
ATOM    702  CA  SER A  90      47.379   2.222 -54.789  1.00 61.95           C  
ATOM    703  C   SER A  90      47.339   1.782 -56.260  1.00 61.95           C  
ATOM    704  CB  SER A  90      46.386   1.429 -53.929  1.00 61.95           C  
ATOM    705  O   SER A  90      48.164   0.970 -56.680  1.00 61.95           O  
ATOM    706  OG  SER A  90      45.135   1.247 -54.558  1.00 61.95           O  
ATOM    707  N   ASN A  91      46.465   2.390 -57.073  1.00 56.88           N  
ATOM    708  CA  ASN A  91      46.344   2.093 -58.502  1.00 56.88           C  
ATOM    709  C   ASN A  91      47.433   2.753 -59.370  1.00 56.88           C  
ATOM    710  CB  ASN A  91      44.925   2.483 -58.961  1.00 56.88           C  
ATOM    711  O   ASN A  91      47.686   2.287 -60.481  1.00 56.88           O  
ATOM    712  CG  ASN A  91      43.886   1.435 -58.589  1.00 56.88           C  
ATOM    713  ND2 ASN A  91      42.696   1.841 -58.222  1.00 56.88           N  
ATOM    714  OD1 ASN A  91      44.120   0.242 -58.670  1.00 56.88           O  
ATOM    715  N   ILE A  92      48.085   3.826 -58.898  1.00 58.55           N  
ATOM    716  CA  ILE A  92      49.012   4.628 -59.719  1.00 58.55           C  
ATOM    717  C   ILE A  92      50.500   4.335 -59.435  1.00 58.55           C  
ATOM    718  CB  ILE A  92      48.614   6.130 -59.652  1.00 58.55           C  
ATOM    719  O   ILE A  92      51.324   4.538 -60.331  1.00 58.55           O  
ATOM    720  CG1 ILE A  92      47.218   6.326 -60.297  1.00 58.55           C  
ATOM    721  CG2 ILE A  92      49.623   7.049 -60.370  1.00 58.55           C  
ATOM    722  CD1 ILE A  92      46.662   7.753 -60.200  1.00 58.55           C  
ATOM    723  N   THR A  93      50.903   3.826 -58.260  1.00 48.06           N  
ATOM    724  CA  THR A  93      52.341   3.840 -57.900  1.00 48.06           C  
ATOM    725  C   THR A  93      52.843   2.710 -56.994  1.00 48.06           C  
ATOM    726  CB  THR A  93      52.745   5.197 -57.278  1.00 48.06           C  
ATOM    727  O   THR A  93      52.677   2.734 -55.782  1.00 48.06           O  
ATOM    728  CG2 THR A  93      53.301   6.164 -58.327  1.00 48.06           C  
ATOM    729  OG1 THR A  93      51.666   5.853 -56.652  1.00 48.06           O  
ATOM    730  N   ASN A  94      53.680   1.841 -57.573  1.00 49.65           N  
ATOM    731  CA  ASN A  94      54.689   1.001 -56.902  1.00 49.65           C  
ATOM    732  C   ASN A  94      55.913   1.832 -56.399  1.00 49.65           C  
ATOM    733  CB  ASN A  94      55.076  -0.146 -57.888  1.00 49.65           C  
ATOM    734  O   ASN A  94      57.055   1.377 -56.471  1.00 49.65           O  
ATOM    735  CG  ASN A  94      54.584  -1.530 -57.495  1.00 49.65           C  
ATOM    736  ND2 ASN A  94      54.663  -2.486 -58.393  1.00 49.65           N  
ATOM    737  OD1 ASN A  94      54.148  -1.796 -56.393  1.00 49.65           O  
ATOM    738  N   ARG A  95      55.725   3.092 -55.961  1.00 45.06           N  
ATOM    739  CA  ARG A  95      56.823   4.054 -55.689  1.00 45.06           C  
ATOM    740  C   ARG A  95      56.712   4.759 -54.320  1.00 45.06           C  
ATOM    741  CB  ARG A  95      56.976   5.043 -56.876  1.00 45.06           C  
ATOM    742  O   ARG A  95      56.100   5.811 -54.206  1.00 45.06           O  
ATOM    743  CG  ARG A  95      58.322   4.881 -57.603  1.00 45.06           C  
ATOM    744  CD  ARG A  95      58.462   5.915 -58.731  1.00 45.06           C  
ATOM    745  NE  ARG A  95      59.738   5.770 -59.462  1.00 45.06           N  
ATOM    746  NH1 ARG A  95      59.395   7.444 -60.998  1.00 45.06           N  
ATOM    747  NH2 ARG A  95      61.284   6.257 -61.068  1.00 45.06           N  
ATOM    748  CZ  ARG A  95      60.132   6.488 -60.502  1.00 45.06           C  
ATOM    749  N   SER A  96      57.364   4.151 -53.325  1.00 44.06           N  
ATOM    750  CA  SER A  96      58.151   4.720 -52.204  1.00 44.06           C  
ATOM    751  C   SER A  96      57.770   6.081 -51.562  1.00 44.06           C  
ATOM    752  CB  SER A  96      59.630   4.737 -52.623  1.00 44.06           C  
ATOM    753  O   SER A  96      58.123   7.146 -52.073  1.00 44.06           O  
ATOM    754  OG  SER A  96      59.800   5.542 -53.778  1.00 44.06           O  
ATOM    755  N   ASP A  97      57.193   5.986 -50.357  1.00 51.72           N  
ATOM    756  CA  ASP A  97      57.444   6.695 -49.077  1.00 51.72           C  
ATOM    757  C   ASP A  97      57.416   8.232 -48.930  1.00 51.72           C  
ATOM    758  CB  ASP A  97      58.710   6.099 -48.422  1.00 51.72           C  
ATOM    759  O   ASP A  97      57.294   8.705 -47.800  1.00 51.72           O  
ATOM    760  CG  ASP A  97      58.564   4.616 -48.051  1.00 51.72           C  
ATOM    761  OD1 ASP A  97      57.410   4.147 -47.942  1.00 51.72           O  
ATOM    762  OD2 ASP A  97      59.615   3.947 -47.943  1.00 51.72           O  
ATOM    763  N   ILE A  98      57.489   9.051 -49.985  1.00 48.41           N  
ATOM    764  CA  ILE A  98      57.727  10.504 -49.791  1.00 48.41           C  
ATOM    765  C   ILE A  98      56.435  11.352 -49.746  1.00 48.41           C  
ATOM    766  CB  ILE A  98      58.825  11.015 -50.757  1.00 48.41           C  
ATOM    767  O   ILE A  98      56.418  12.378 -49.071  1.00 48.41           O  
ATOM    768  CG1 ILE A  98      60.132  10.207 -50.530  1.00 48.41           C  
ATOM    769  CG2 ILE A  98      59.102  12.519 -50.555  1.00 48.41           C  
ATOM    770  CD1 ILE A  98      61.283  10.545 -51.485  1.00 48.41           C  
ATOM    771  N   ASN A  99      55.332  10.920 -50.374  1.00 47.89           N  
ATOM    772  CA  ASN A  99      54.049  11.656 -50.347  1.00 47.89           C  
ATOM    773  C   ASN A  99      53.026  11.131 -49.325  1.00 47.89           C  
ATOM    774  CB  ASN A  99      53.444  11.711 -51.763  1.00 47.89           C  
ATOM    775  O   ASN A  99      52.070  11.842 -49.015  1.00 47.89           O  
ATOM    776  CG  ASN A  99      53.940  12.880 -52.597  1.00 47.89           C  
ATOM    777  ND2 ASN A  99      53.516  12.958 -53.836  1.00 47.89           N  
ATOM    778  OD1 ASN A  99      54.691  13.744 -52.179  1.00 47.89           O  
ATOM    779  N   ASP A 100      53.225   9.929 -48.779  1.00 52.53           N  
ATOM    780  CA  ASP A 100      52.287   9.332 -47.820  1.00 52.53           C  
ATOM    781  C   ASP A 100      52.232  10.141 -46.511  1.00 52.53           C  
ATOM    782  CB  ASP A 100      52.674   7.857 -47.564  1.00 52.53           C  
ATOM    783  O   ASP A 100      51.159  10.388 -45.965  1.00 52.53           O  
ATOM    784  CG  ASP A 100      52.019   6.857 -48.530  1.00 52.53           C  
ATOM    785  OD1 ASP A 100      51.442   7.288 -49.546  1.00 52.53           O  
ATOM    786  OD2 ASP A 100      52.037   5.643 -48.214  1.00 52.53           O  
ATOM    787  N   THR A 101      53.372  10.638 -46.025  1.00 53.27           N  
ATOM    788  CA  THR A 101      53.465  11.310 -44.716  1.00 53.27           C  
ATOM    789  C   THR A 101      52.687  12.623 -44.640  1.00 53.27           C  
ATOM    790  CB  THR A 101      54.928  11.554 -44.323  1.00 53.27           C  
ATOM    791  O   THR A 101      52.018  12.867 -43.637  1.00 53.27           O  
ATOM    792  CG2 THR A 101      55.619  10.261 -43.896  1.00 53.27           C  
ATOM    793  OG1 THR A 101      55.652  12.073 -45.415  1.00 53.27           O  
ATOM    794  N   GLY A 102      52.709  13.453 -45.688  1.00 57.12           N  
ATOM    795  CA  GLY A 102      51.997  14.738 -45.690  1.00 57.12           C  
ATOM    796  C   GLY A 102      50.474  14.585 -45.655  1.00 57.12           C  
ATOM    797  O   GLY A 102      49.782  15.351 -44.986  1.00 57.12           O  
ATOM    798  N   PHE A 103      49.939  13.567 -46.331  1.00 56.70           N  
ATOM    799  CA  PHE A 103      48.498  13.338 -46.386  1.00 56.70           C  
ATOM    800  C   PHE A 103      47.951  12.751 -45.079  1.00 56.70           C  
ATOM    801  CB  PHE A 103      48.175  12.446 -47.587  1.00 56.70           C  
ATOM    802  O   PHE A 103      46.945  13.234 -44.555  1.00 56.70           O  
ATOM    803  CG  PHE A 103      46.684  12.303 -47.777  1.00 56.70           C  
ATOM    804  CD1 PHE A 103      46.024  11.122 -47.392  1.00 56.70           C  
ATOM    805  CD2 PHE A 103      45.949  13.399 -48.263  1.00 56.70           C  
ATOM    806  CE1 PHE A 103      44.623  11.049 -47.479  1.00 56.70           C  
ATOM    807  CE2 PHE A 103      44.551  13.332 -48.333  1.00 56.70           C  
ATOM    808  CZ  PHE A 103      43.890  12.165 -47.928  1.00 56.70           C  
ATOM    809  N   PHE A 104      48.647  11.763 -44.506  1.00 61.72           N  
ATOM    810  CA  PHE A 104      48.265  11.199 -43.210  1.00 61.72           C  
ATOM    811  C   PHE A 104      48.433  12.205 -42.062  1.00 61.72           C  
ATOM    812  CB  PHE A 104      49.025   9.887 -42.958  1.00 61.72           C  
ATOM    813  O   PHE A 104      47.624  12.183 -41.134  1.00 61.72           O  
ATOM    814  CG  PHE A 104      48.565   8.745 -43.848  1.00 61.72           C  
ATOM    815  CD1 PHE A 104      47.246   8.265 -43.747  1.00 61.72           C  
ATOM    816  CD2 PHE A 104      49.432   8.169 -44.793  1.00 61.72           C  
ATOM    817  CE1 PHE A 104      46.798   7.233 -44.591  1.00 61.72           C  
ATOM    818  CE2 PHE A 104      48.967   7.192 -45.690  1.00 61.72           C  
ATOM    819  CZ  PHE A 104      47.647   6.719 -45.583  1.00 61.72           C  
ATOM    820  N   MET A 105      49.393  13.137 -42.152  1.00 60.24           N  
ATOM    821  CA  MET A 105      49.491  14.257 -41.205  1.00 60.24           C  
ATOM    822  C   MET A 105      48.270  15.183 -41.269  1.00 60.24           C  
ATOM    823  CB  MET A 105      50.782  15.063 -41.421  1.00 60.24           C  
ATOM    824  O   MET A 105      47.725  15.521 -40.220  1.00 60.24           O  
ATOM    825  CG  MET A 105      51.973  14.409 -40.715  1.00 60.24           C  
ATOM    826  SD  MET A 105      53.465  15.442 -40.685  1.00 60.24           S  
ATOM    827  CE  MET A 105      54.469  14.465 -39.539  1.00 60.24           C  
ATOM    828  N   ASN A 106      47.782  15.526 -42.467  1.00 71.25           N  
ATOM    829  CA  ASN A 106      46.573  16.346 -42.608  1.00 71.25           C  
ATOM    830  C   ASN A 106      45.329  15.634 -42.051  1.00 71.25           C  
ATOM    831  CB  ASN A 106      46.369  16.717 -44.086  1.00 71.25           C  
ATOM    832  O   ASN A 106      44.527  16.251 -41.351  1.00 71.25           O  
ATOM    833  CG  ASN A 106      47.398  17.697 -44.621  1.00 71.25           C  
ATOM    834  ND2 ASN A 106      47.494  17.819 -45.924  1.00 71.25           N  
ATOM    835  OD1 ASN A 106      48.112  18.382 -43.915  1.00 71.25           O  
ATOM    836  N   LEU A 107      45.192  14.323 -42.298  1.00 72.46           N  
ATOM    837  CA  LEU A 107      44.106  13.523 -41.721  1.00 72.46           C  
ATOM    838  C   LEU A 107      44.177  13.519 -40.189  1.00 72.46           C  
ATOM    839  CB  LEU A 107      44.165  12.088 -42.282  1.00 72.46           C  
ATOM    840  O   LEU A 107      43.155  13.667 -39.519  1.00 72.46           O  
ATOM    841  CG  LEU A 107      43.013  11.179 -41.805  1.00 72.46           C  
ATOM    842  CD1 LEU A 107      41.666  11.611 -42.386  1.00 72.46           C  
ATOM    843  CD2 LEU A 107      43.271   9.731 -42.217  1.00 72.46           C  
ATOM    844  N   GLU A 108      45.369  13.359 -39.613  1.00 73.76           N  
ATOM    845  CA  GLU A 108      45.533  13.375 -38.164  1.00 73.76           C  
ATOM    846  C   GLU A 108      45.206  14.752 -37.560  1.00 73.76           C  
ATOM    847  CB  GLU A 108      46.942  12.897 -37.768  1.00 73.76           C  
ATOM    848  O   GLU A 108      44.546  14.814 -36.516  1.00 73.76           O  
ATOM    849  CG  GLU A 108      46.931  12.605 -36.263  1.00 73.76           C  
ATOM    850  CD  GLU A 108      48.226  12.081 -35.646  1.00 73.76           C  
ATOM    851  OE1 GLU A 108      48.170  11.957 -34.393  1.00 73.76           O  
ATOM    852  OE2 GLU A 108      49.196  11.783 -36.370  1.00 73.76           O  
ATOM    853  N   GLU A 109      45.616  15.843 -38.210  1.00 80.42           N  
ATOM    854  CA  GLU A 109      45.329  17.216 -37.782  1.00 80.42           C  
ATOM    855  C   GLU A 109      43.820  17.510 -37.810  1.00 80.42           C  
ATOM    856  CB  GLU A 109      46.135  18.206 -38.644  1.00 80.42           C  
ATOM    857  O   GLU A 109      43.245  17.922 -36.792  1.00 80.42           O  
ATOM    858  CG  GLU A 109      46.042  19.634 -38.082  1.00 80.42           C  
ATOM    859  CD  GLU A 109      46.921  20.667 -38.808  1.00 80.42           C  
ATOM    860  OE1 GLU A 109      46.884  21.839 -38.359  1.00 80.42           O  
ATOM    861  OE2 GLU A 109      47.630  20.303 -39.769  1.00 80.42           O  
ATOM    862  N   ASP A 110      43.148  17.187 -38.918  1.00 82.14           N  
ATOM    863  CA  ASP A 110      41.699  17.342 -39.061  1.00 82.14           C  
ATOM    864  C   ASP A 110      40.943  16.508 -38.020  1.00 82.14           C  
ATOM    865  CB  ASP A 110      41.265  16.933 -40.480  1.00 82.14           C  
ATOM    866  O   ASP A 110      40.034  16.996 -37.339  1.00 82.14           O  
ATOM    867  CG  ASP A 110      41.461  18.028 -41.536  1.00 82.14           C  
ATOM    868  OD1 ASP A 110      41.486  19.220 -41.147  1.00 82.14           O  
ATOM    869  OD2 ASP A 110      41.420  17.671 -42.734  1.00 82.14           O  
ATOM    870  N   MET A 111      41.346  15.254 -37.814  1.00 82.15           N  
ATOM    871  CA  MET A 111      40.692  14.372 -36.846  1.00 82.15           C  
ATOM    872  C   MET A 111      40.945  14.793 -35.399  1.00 82.15           C  
ATOM    873  CB  MET A 111      41.116  12.921 -37.094  1.00 82.15           C  
ATOM    874  O   MET A 111      40.068  14.635 -34.547  1.00 82.15           O  
ATOM    875  CG  MET A 111      40.552  12.435 -38.434  1.00 82.15           C  
ATOM    876  SD  MET A 111      38.749  12.411 -38.486  1.00 82.15           S  
ATOM    877  CE  MET A 111      38.531  13.054 -40.167  1.00 82.15           C  
ATOM    878  N   THR A 112      42.104  15.387 -35.105  1.00 84.60           N  
ATOM    879  CA  THR A 112      42.368  16.015 -33.802  1.00 84.60           C  
ATOM    880  C   THR A 112      41.411  17.181 -33.567  1.00 84.60           C  
ATOM    881  CB  THR A 112      43.820  16.501 -33.693  1.00 84.60           C  
ATOM    882  O   THR A 112      40.816  17.291 -32.492  1.00 84.60           O  
ATOM    883  CG2 THR A 112      44.150  16.995 -32.286  1.00 84.60           C  
ATOM    884  OG1 THR A 112      44.690  15.429 -33.930  1.00 84.60           O  
ATOM    885  N   ARG A 113      41.180  18.011 -34.590  1.00 88.94           N  
ATOM    886  CA  ARG A 113      40.231  19.126 -34.525  1.00 88.94           C  
ATOM    887  C   ARG A 113      38.795  18.656 -34.268  1.00 88.94           C  
ATOM    888  CB  ARG A 113      40.375  19.943 -35.814  1.00 88.94           C  
ATOM    889  O   ARG A 113      38.137  19.200 -33.380  1.00 88.94           O  
ATOM    890  CG  ARG A 113      39.455  21.163 -35.839  1.00 88.94           C  
ATOM    891  CD  ARG A 113      39.647  21.887 -37.168  1.00 88.94           C  
ATOM    892  NE  ARG A 113      38.684  22.987 -37.300  1.00 88.94           N  
ATOM    893  NH1 ARG A 113      39.359  23.695 -39.373  1.00 88.94           N  
ATOM    894  NH2 ARG A 113      37.637  24.695 -38.339  1.00 88.94           N  
ATOM    895  CZ  ARG A 113      38.573  23.789 -38.338  1.00 88.94           C  
ATOM    896  N   TYR A 114      38.309  17.625 -34.962  1.00 87.69           N  
ATOM    897  CA  TYR A 114      36.963  17.090 -34.699  1.00 87.69           C  
ATOM    898  C   TYR A 114      36.852  16.387 -33.344  1.00 87.69           C  
ATOM    899  CB  TYR A 114      36.514  16.148 -35.816  1.00 87.69           C  
ATOM    900  O   TYR A 114      35.823  16.504 -32.676  1.00 87.69           O  
ATOM    901  CG  TYR A 114      36.314  16.855 -37.134  1.00 87.69           C  
ATOM    902  CD1 TYR A 114      35.311  17.833 -37.281  1.00 87.69           C  
ATOM    903  CD2 TYR A 114      37.181  16.581 -38.198  1.00 87.69           C  
ATOM    904  CE1 TYR A 114      35.121  18.483 -38.515  1.00 87.69           C  
ATOM    905  CE2 TYR A 114      37.073  17.317 -39.382  1.00 87.69           C  
ATOM    906  OH  TYR A 114      35.874  18.890 -40.748  1.00 87.69           O  
ATOM    907  CZ  TYR A 114      36.012  18.226 -39.574  1.00 87.69           C  
ATOM    908  N   ALA A 115      37.912  15.720 -32.880  1.00 86.75           N  
ATOM    909  CA  ALA A 115      37.960  15.171 -31.526  1.00 86.75           C  
ATOM    910  C   ALA A 115      37.848  16.273 -30.456  1.00 86.75           C  
ATOM    911  CB  ALA A 115      39.241  14.349 -31.368  1.00 86.75           C  
ATOM    912  O   ALA A 115      37.157  16.085 -29.445  1.00 86.75           O  
ATOM    913  N   TYR A 116      38.447  17.449 -30.690  1.00 90.43           N  
ATOM    914  CA  TYR A 116      38.234  18.624 -29.843  1.00 90.43           C  
ATOM    915  C   TYR A 116      36.797  19.142 -29.904  1.00 90.43           C  
ATOM    916  CB  TYR A 116      39.223  19.751 -30.181  1.00 90.43           C  
ATOM    917  O   TYR A 116      36.251  19.495 -28.860  1.00 90.43           O  
ATOM    918  CG  TYR A 116      40.669  19.510 -29.795  1.00 90.43           C  
ATOM    919  CD1 TYR A 116      40.996  18.888 -28.570  1.00 90.43           C  
ATOM    920  CD2 TYR A 116      41.699  19.981 -30.633  1.00 90.43           C  
ATOM    921  CE1 TYR A 116      42.341  18.708 -28.202  1.00 90.43           C  
ATOM    922  CE2 TYR A 116      43.045  19.824 -30.255  1.00 90.43           C  
ATOM    923  OH  TYR A 116      44.667  19.017 -28.690  1.00 90.43           O  
ATOM    924  CZ  TYR A 116      43.368  19.177 -29.046  1.00 90.43           C  
ATOM    925  N   TYR A 117      36.144  19.129 -31.069  1.00 91.54           N  
ATOM    926  CA  TYR A 117      34.726  19.490 -31.171  1.00 91.54           C  
ATOM    927  C   TYR A 117      33.826  18.528 -30.389  1.00 91.54           C  
ATOM    928  CB  TYR A 117      34.302  19.621 -32.642  1.00 91.54           C  
ATOM    929  O   TYR A 117      33.016  18.991 -29.587  1.00 91.54           O  
ATOM    930  CG  TYR A 117      34.919  20.771 -33.430  1.00 91.54           C  
ATOM    931  CD1 TYR A 117      35.616  21.823 -32.794  1.00 91.54           C  
ATOM    932  CD2 TYR A 117      34.750  20.808 -34.829  1.00 91.54           C  
ATOM    933  CE1 TYR A 117      36.126  22.897 -33.542  1.00 91.54           C  
ATOM    934  CE2 TYR A 117      35.272  21.875 -35.586  1.00 91.54           C  
ATOM    935  OH  TYR A 117      36.448  23.984 -35.641  1.00 91.54           O  
ATOM    936  CZ  TYR A 117      35.952  22.928 -34.939  1.00 91.54           C  
ATOM    937  N   TYR A 118      34.003  17.209 -30.513  1.00 89.81           N  
ATOM    938  CA  TYR A 118      33.235  16.243 -29.715  1.00 89.81           C  
ATOM    939  C   TYR A 118      33.464  16.412 -28.210  1.00 89.81           C  
ATOM    940  CB  TYR A 118      33.591  14.808 -30.109  1.00 89.81           C  
ATOM    941  O   TYR A 118      32.507  16.408 -27.433  1.00 89.81           O  
ATOM    942  CG  TYR A 118      33.013  14.336 -31.419  1.00 89.81           C  
ATOM    943  CD1 TYR A 118      31.616  14.241 -31.566  1.00 89.81           C  
ATOM    944  CD2 TYR A 118      33.862  13.928 -32.464  1.00 89.81           C  
ATOM    945  CE1 TYR A 118      31.088  13.738 -32.769  1.00 89.81           C  
ATOM    946  CE2 TYR A 118      33.325  13.416 -33.659  1.00 89.81           C  
ATOM    947  OH  TYR A 118      31.387  12.804 -34.934  1.00 89.81           O  
ATOM    948  CZ  TYR A 118      31.930  13.316 -33.805  1.00 89.81           C  
ATOM    949  N   SER A 119      34.719  16.603 -27.796  1.00 91.43           N  
ATOM    950  CA  SER A 119      35.074  16.812 -26.388  1.00 91.43           C  
ATOM    951  C   SER A 119      34.496  18.123 -25.848  1.00 91.43           C  
ATOM    952  CB  SER A 119      36.594  16.803 -26.212  1.00 91.43           C  
ATOM    953  O   SER A 119      33.973  18.157 -24.734  1.00 91.43           O  
ATOM    954  OG  SER A 119      37.137  15.587 -26.681  1.00 91.43           O  
ATOM    955  N   GLY A 120      34.524  19.189 -26.652  1.00 93.40           N  
ATOM    956  CA  GLY A 120      33.934  20.486 -26.327  1.00 93.40           C  
ATOM    957  C   GLY A 120      32.413  20.420 -26.186  1.00 93.40           C  
ATOM    958  O   GLY A 120      31.870  20.925 -25.203  1.00 93.40           O  
ATOM    959  N   ILE A 121      31.724  19.732 -27.105  1.00 92.80           N  
ATOM    960  CA  ILE A 121      30.276  19.493 -27.000  1.00 92.80           C  
ATOM    961  C   ILE A 121      29.976  18.649 -25.754  1.00 92.80           C  
ATOM    962  CB  ILE A 121      29.706  18.852 -28.290  1.00 92.80           C  
ATOM    963  O   ILE A 121      29.068  18.990 -25.002  1.00 92.80           O  
ATOM    964  CG1 ILE A 121      29.860  19.788 -29.512  1.00 92.80           C  
ATOM    965  CG2 ILE A 121      28.206  18.542 -28.116  1.00 92.80           C  
ATOM    966  CD1 ILE A 121      29.611  19.092 -30.859  1.00 92.80           C  
ATOM    967  N   GLY A 122      30.759  17.601 -25.477  1.00 92.42           N  
ATOM    968  CA  GLY A 122      30.593  16.764 -24.285  1.00 92.42           C  
ATOM    969  C   GLY A 122      30.756  17.530 -22.970  1.00 92.42           C  
ATOM    970  O   GLY A 122      29.928  17.394 -22.069  1.00 92.42           O  
ATOM    971  N   ALA A 123      31.765  18.400 -22.875  1.00 94.26           N  
ATOM    972  CA  ALA A 123      31.957  19.287 -21.728  1.00 94.26           C  
ATOM    973  C   ALA A 123      30.819  20.317 -21.596  1.00 94.26           C  
ATOM    974  CB  ALA A 123      33.324  19.965 -21.868  1.00 94.26           C  
ATOM    975  O   ALA A 123      30.326  20.564 -20.494  1.00 94.26           O  
ATOM    976  N   GLY A 124      30.349  20.873 -22.717  1.00 94.89           N  
ATOM    977  CA  GLY A 124      29.186  21.761 -22.751  1.00 94.89           C  
ATOM    978  C   GLY A 124      27.909  21.070 -22.269  1.00 94.89           C  
ATOM    979  O   GLY A 124      27.185  21.620 -21.438  1.00 94.89           O  
ATOM    980  N   VAL A 125      27.664  19.836 -22.719  1.00 93.65           N  
ATOM    981  CA  VAL A 125      26.529  19.006 -22.293  1.00 93.65           C  
ATOM    982  C   VAL A 125      26.625  18.646 -20.814  1.00 93.65           C  
ATOM    983  CB  VAL A 125      26.396  17.748 -23.176  1.00 93.65           C  
ATOM    984  O   VAL A 125      25.611  18.717 -20.129  1.00 93.65           O  
ATOM    985  CG1 VAL A 125      25.422  16.716 -22.589  1.00 93.65           C  
ATOM    986  CG2 VAL A 125      25.872  18.149 -24.562  1.00 93.65           C  
ATOM    987  N   LEU A 126      27.814  18.342 -20.282  1.00 94.76           N  
ATOM    988  CA  LEU A 126      28.006  18.081 -18.850  1.00 94.76           C  
ATOM    989  C   LEU A 126      27.503  19.256 -17.993  1.00 94.76           C  
ATOM    990  CB  LEU A 126      29.504  17.820 -18.593  1.00 94.76           C  
ATOM    991  O   LEU A 126      26.754  19.071 -17.031  1.00 94.76           O  
ATOM    992  CG  LEU A 126      29.855  17.456 -17.139  1.00 94.76           C  
ATOM    993  CD1 LEU A 126      29.333  16.083 -16.721  1.00 94.76           C  
ATOM    994  CD2 LEU A 126      31.373  17.444 -16.965  1.00 94.76           C  
ATOM    995  N   VAL A 127      27.879  20.483 -18.355  1.00 96.66           N  
ATOM    996  CA  VAL A 127      27.453  21.686 -17.626  1.00 96.66           C  
ATOM    997  C   VAL A 127      25.965  21.964 -17.857  1.00 96.66           C  
ATOM    998  CB  VAL A 127      28.330  22.890 -18.013  1.00 96.66           C  
ATOM    999  O   VAL A 127      25.220  22.194 -16.901  1.00 96.66           O  
ATOM   1000  CG1 VAL A 127      27.881  24.170 -17.297  1.00 96.66           C  
ATOM   1001  CG2 VAL A 127      29.797  22.640 -17.635  1.00 96.66           C  
ATOM   1002  N   ALA A 128      25.509  21.897 -19.109  1.00 96.30           N  
ATOM   1003  CA  ALA A 128      24.127  22.180 -19.479  1.00 96.30           C  
ATOM   1004  C   ALA A 128      23.136  21.191 -18.838  1.00 96.30           C  
ATOM   1005  CB  ALA A 128      24.031  22.186 -21.008  1.00 96.30           C  
ATOM   1006  O   ALA A 128      22.145  21.611 -18.242  1.00 96.30           O  
ATOM   1007  N   ALA A 129      23.426  19.891 -18.873  1.00 94.86           N  
ATOM   1008  CA  ALA A 129      22.592  18.848 -18.279  1.00 94.86           C  
ATOM   1009  C   ALA A 129      22.502  18.982 -16.748  1.00 94.86           C  
ATOM   1010  CB  ALA A 129      23.165  17.490 -18.696  1.00 94.86           C  
ATOM   1011  O   ALA A 129      21.418  18.819 -16.178  1.00 94.86           O  
ATOM   1012  N   TYR A 130      23.607  19.347 -16.083  1.00 96.34           N  
ATOM   1013  CA  TYR A 130      23.609  19.601 -14.640  1.00 96.34           C  
ATOM   1014  C   TYR A 130      22.704  20.784 -14.291  1.00 96.34           C  
ATOM   1015  CB  TYR A 130      25.038  19.849 -14.134  1.00 96.34           C  
ATOM   1016  O   TYR A 130      21.834  20.661 -13.425  1.00 96.34           O  
ATOM   1017  CG  TYR A 130      25.085  20.353 -12.701  1.00 96.34           C  
ATOM   1018  CD1 TYR A 130      25.318  21.717 -12.438  1.00 96.34           C  
ATOM   1019  CD2 TYR A 130      24.847  19.466 -11.635  1.00 96.34           C  
ATOM   1020  CE1 TYR A 130      25.326  22.191 -11.113  1.00 96.34           C  
ATOM   1021  CE2 TYR A 130      24.828  19.938 -10.308  1.00 96.34           C  
ATOM   1022  OH  TYR A 130      25.113  21.755  -8.768  1.00 96.34           O  
ATOM   1023  CZ  TYR A 130      25.083  21.299 -10.047  1.00 96.34           C  
ATOM   1024  N   ILE A 131      22.877  21.921 -14.975  1.00 96.96           N  
ATOM   1025  CA  ILE A 131      22.086  23.136 -14.739  1.00 96.96           C  
ATOM   1026  C   ILE A 131      20.607  22.877 -15.040  1.00 96.96           C  
ATOM   1027  CB  ILE A 131      22.652  24.313 -15.564  1.00 96.96           C  
ATOM   1028  O   ILE A 131      19.758  23.215 -14.218  1.00 96.96           O  
ATOM   1029  CG1 ILE A 131      24.047  24.713 -15.030  1.00 96.96           C  
ATOM   1030  CG2 ILE A 131      21.713  25.531 -15.514  1.00 96.96           C  
ATOM   1031  CD1 ILE A 131      24.763  25.770 -15.880  1.00 96.96           C  
ATOM   1032  N   GLN A 132      20.297  22.227 -16.165  1.00 96.61           N  
ATOM   1033  CA  GLN A 132      18.936  21.869 -16.566  1.00 96.61           C  
ATOM   1034  C   GLN A 132      18.203  21.120 -15.448  1.00 96.61           C  
ATOM   1035  CB  GLN A 132      19.001  21.030 -17.855  1.00 96.61           C  
ATOM   1036  O   GLN A 132      17.161  21.580 -14.980  1.00 96.61           O  
ATOM   1037  CG  GLN A 132      17.664  20.380 -18.262  1.00 96.61           C  
ATOM   1038  CD  GLN A 132      17.803  19.479 -19.487  1.00 96.61           C  
ATOM   1039  NE2 GLN A 132      16.809  18.686 -19.811  1.00 96.61           N  
ATOM   1040  OE1 GLN A 132      18.822  19.425 -20.151  1.00 96.61           O  
ATOM   1041  N   VAL A 133      18.729  19.972 -15.013  1.00 94.18           N  
ATOM   1042  CA  VAL A 133      18.029  19.113 -14.047  1.00 94.18           C  
ATOM   1043  C   VAL A 133      18.034  19.736 -12.655  1.00 94.18           C  
ATOM   1044  CB  VAL A 133      18.625  17.695 -14.049  1.00 94.18           C  
ATOM   1045  O   VAL A 133      16.986  19.813 -12.012  1.00 94.18           O  
ATOM   1046  CG1 VAL A 133      18.059  16.811 -12.932  1.00 94.18           C  
ATOM   1047  CG2 VAL A 133      18.321  17.013 -15.386  1.00 94.18           C  
ATOM   1048  N   SER A 134      19.184  20.234 -12.191  1.00 95.47           N  
ATOM   1049  CA  SER A 134      19.284  20.793 -10.841  1.00 95.47           C  
ATOM   1050  C   SER A 134      18.378  22.011 -10.660  1.00 95.47           C  
ATOM   1051  CB  SER A 134      20.734  21.118 -10.465  1.00 95.47           C  
ATOM   1052  O   SER A 134      17.656  22.080  -9.667  1.00 95.47           O  
ATOM   1053  OG  SER A 134      21.276  22.118 -11.298  1.00 95.47           O  
ATOM   1054  N   PHE A 135      18.333  22.942 -11.616  1.00 97.18           N  
ATOM   1055  CA  PHE A 135      17.572  24.182 -11.454  1.00 97.18           C  
ATOM   1056  C   PHE A 135      16.062  23.947 -11.531  1.00 97.18           C  
ATOM   1057  CB  PHE A 135      18.025  25.225 -12.477  1.00 97.18           C  
ATOM   1058  O   PHE A 135      15.323  24.493 -10.707  1.00 97.18           O  
ATOM   1059  CG  PHE A 135      19.354  25.917 -12.212  1.00 97.18           C  
ATOM   1060  CD1 PHE A 135      20.335  25.390 -11.346  1.00 97.18           C  
ATOM   1061  CD2 PHE A 135      19.582  27.162 -12.821  1.00 97.18           C  
ATOM   1062  CE1 PHE A 135      21.522  26.098 -11.097  1.00 97.18           C  
ATOM   1063  CE2 PHE A 135      20.752  27.890 -12.541  1.00 97.18           C  
ATOM   1064  CZ  PHE A 135      21.729  27.353 -11.689  1.00 97.18           C  
ATOM   1065  N   TRP A 136      15.598  23.085 -12.441  1.00 96.93           N  
ATOM   1066  CA  TRP A 136      14.186  22.695 -12.494  1.00 96.93           C  
ATOM   1067  C   TRP A 136      13.754  21.949 -11.224  1.00 96.93           C  
ATOM   1068  CB  TRP A 136      13.908  21.891 -13.771  1.00 96.93           C  
ATOM   1069  O   TRP A 136      12.720  22.280 -10.641  1.00 96.93           O  
ATOM   1070  CG  TRP A 136      13.611  22.743 -14.967  1.00 96.93           C  
ATOM   1071  CD1 TRP A 136      14.399  22.945 -16.050  1.00 96.93           C  
ATOM   1072  CD2 TRP A 136      12.418  23.550 -15.192  1.00 96.93           C  
ATOM   1073  CE2 TRP A 136      12.558  24.235 -16.434  1.00 96.93           C  
ATOM   1074  CE3 TRP A 136      11.228  23.768 -14.465  1.00 96.93           C  
ATOM   1075  NE1 TRP A 136      13.779  23.821 -16.922  1.00 96.93           N  
ATOM   1076  CH2 TRP A 136      10.414  25.326 -16.157  1.00 96.93           C  
ATOM   1077  CZ2 TRP A 136      11.572  25.104 -16.917  1.00 96.93           C  
ATOM   1078  CZ3 TRP A 136      10.237  24.645 -14.942  1.00 96.93           C  
ATOM   1079  N   CYS A 137      14.569  21.019 -10.712  1.00 94.29           N  
ATOM   1080  CA  CYS A 137      14.276  20.335  -9.450  1.00 94.29           C  
ATOM   1081  C   CYS A 137      14.307  21.276  -8.230  1.00 94.29           C  
ATOM   1082  CB  CYS A 137      15.254  19.169  -9.258  1.00 94.29           C  
ATOM   1083  O   CYS A 137      13.470  21.140  -7.334  1.00 94.29           O  
ATOM   1084  SG  CYS A 137      14.888  17.799 -10.389  1.00 94.29           S  
ATOM   1085  N   LEU A 138      15.230  22.245  -8.178  1.00 95.80           N  
ATOM   1086  CA  LEU A 138      15.292  23.253  -7.111  1.00 95.80           C  
ATOM   1087  C   LEU A 138      14.052  24.158  -7.126  1.00 95.80           C  
ATOM   1088  CB  LEU A 138      16.574  24.101  -7.253  1.00 95.80           C  
ATOM   1089  O   LEU A 138      13.431  24.370  -6.079  1.00 95.80           O  
ATOM   1090  CG  LEU A 138      17.879  23.410  -6.814  1.00 95.80           C  
ATOM   1091  CD1 LEU A 138      19.080  24.255  -7.237  1.00 95.80           C  
ATOM   1092  CD2 LEU A 138      17.947  23.206  -5.301  1.00 95.80           C  
ATOM   1093  N   ALA A 139      13.662  24.660  -8.302  1.00 96.33           N  
ATOM   1094  CA  ALA A 139      12.465  25.481  -8.471  1.00 96.33           C  
ATOM   1095  C   ALA A 139      11.186  24.707  -8.104  1.00 96.33           C  
ATOM   1096  CB  ALA A 139      12.417  25.990  -9.916  1.00 96.33           C  
ATOM   1097  O   ALA A 139      10.308  25.256  -7.431  1.00 96.33           O  
ATOM   1098  N   ALA A 140      11.092  23.430  -8.487  1.00 95.48           N  
ATOM   1099  CA  ALA A 140       9.979  22.555  -8.128  1.00 95.48           C  
ATOM   1100  C   ALA A 140       9.903  22.321  -6.612  1.00 95.48           C  
ATOM   1101  CB  ALA A 140      10.117  21.240  -8.897  1.00 95.48           C  
ATOM   1102  O   ALA A 140       8.875  22.607  -5.999  1.00 95.48           O  
ATOM   1103  N   GLY A 141      11.000  21.901  -5.971  1.00 93.53           N  
ATOM   1104  CA  GLY A 141      11.030  21.623  -4.529  1.00 93.53           C  
ATOM   1105  C   GLY A 141      10.625  22.829  -3.672  1.00 93.53           C  
ATOM   1106  O   GLY A 141       9.891  22.693  -2.688  1.00 93.53           O  
ATOM   1107  N   ARG A 142      11.031  24.038  -4.079  1.00 95.84           N  
ATOM   1108  CA  ARG A 142      10.670  25.300  -3.411  1.00 95.84           C  
ATOM   1109  C   ARG A 142       9.196  25.662  -3.582  1.00 95.84           C  
ATOM   1110  CB  ARG A 142      11.586  26.414  -3.937  1.00 95.84           C  
ATOM   1111  O   ARG A 142       8.557  26.073  -2.610  1.00 95.84           O  
ATOM   1112  CG  ARG A 142      13.030  26.213  -3.443  1.00 95.84           C  
ATOM   1113  CD  ARG A 142      14.017  27.139  -4.152  1.00 95.84           C  
ATOM   1114  NE  ARG A 142      13.667  28.547  -3.948  1.00 95.84           N  
ATOM   1115  NH1 ARG A 142      14.638  28.914  -1.910  1.00 95.84           N  
ATOM   1116  NH2 ARG A 142      13.535  30.564  -2.960  1.00 95.84           N  
ATOM   1117  CZ  ARG A 142      13.947  29.330  -2.934  1.00 95.84           C  
ATOM   1118  N   GLN A 143       8.642  25.480  -4.779  1.00 96.36           N  
ATOM   1119  CA  GLN A 143       7.221  25.718  -5.043  1.00 96.36           C  
ATOM   1120  C   GLN A 143       6.332  24.692  -4.336  1.00 96.36           C  
ATOM   1121  CB  GLN A 143       6.965  25.720  -6.555  1.00 96.36           C  
ATOM   1122  O   GLN A 143       5.363  25.079  -3.688  1.00 96.36           O  
ATOM   1123  CG  GLN A 143       7.500  27.005  -7.198  1.00 96.36           C  
ATOM   1124  CD  GLN A 143       7.277  27.003  -8.701  1.00 96.36           C  
ATOM   1125  NE2 GLN A 143       8.246  26.560  -9.471  1.00 96.36           N  
ATOM   1126  OE1 GLN A 143       6.233  27.408  -9.183  1.00 96.36           O  
ATOM   1127  N   ILE A 144       6.690  23.406  -4.366  1.00 94.71           N  
ATOM   1128  CA  ILE A 144       5.933  22.337  -3.702  1.00 94.71           C  
ATOM   1129  C   ILE A 144       5.891  22.532  -2.189  1.00 94.71           C  
ATOM   1130  CB  ILE A 144       6.505  20.958  -4.091  1.00 94.71           C  
ATOM   1131  O   ILE A 144       4.837  22.347  -1.583  1.00 94.71           O  
ATOM   1132  CG1 ILE A 144       6.269  20.664  -5.586  1.00 94.71           C  
ATOM   1133  CG2 ILE A 144       5.926  19.818  -3.230  1.00 94.71           C  
ATOM   1134  CD1 ILE A 144       4.807  20.550  -6.035  1.00 94.71           C  
ATOM   1135  N   HIS A 145       6.989  22.972  -1.568  1.00 94.61           N  
ATOM   1136  CA  HIS A 145       6.995  23.310  -0.141  1.00 94.61           C  
ATOM   1137  C   HIS A 145       5.978  24.406   0.204  1.00 94.61           C  
ATOM   1138  CB  HIS A 145       8.406  23.734   0.263  1.00 94.61           C  
ATOM   1139  O   HIS A 145       5.239  24.286   1.183  1.00 94.61           O  
ATOM   1140  CG  HIS A 145       8.532  23.998   1.739  1.00 94.61           C  
ATOM   1141  CD2 HIS A 145       9.039  25.127   2.312  1.00 94.61           C  
ATOM   1142  ND1 HIS A 145       8.286  23.060   2.737  1.00 94.61           N  
ATOM   1143  CE1 HIS A 145       8.694  23.613   3.881  1.00 94.61           C  
ATOM   1144  NE2 HIS A 145       9.144  24.863   3.661  1.00 94.61           N  
ATOM   1145  N   LYS A 146       5.887  25.457  -0.624  1.00 95.37           N  
ATOM   1146  CA  LYS A 146       4.878  26.516  -0.456  1.00 95.37           C  
ATOM   1147  C   LYS A 146       3.466  26.004  -0.715  1.00 95.37           C  
ATOM   1148  CB  LYS A 146       5.156  27.697  -1.386  1.00 95.37           C  
ATOM   1149  O   LYS A 146       2.586  26.292   0.087  1.00 95.37           O  
ATOM   1150  CG  LYS A 146       6.417  28.481  -1.011  1.00 95.37           C  
ATOM   1151  CD  LYS A 146       6.587  29.583  -2.056  1.00 95.37           C  
ATOM   1152  CE  LYS A 146       7.941  30.271  -1.951  1.00 95.37           C  
ATOM   1153  NZ  LYS A 146       8.194  31.007  -3.208  1.00 95.37           N  
ATOM   1154  N   ILE A 147       3.260  25.232  -1.785  1.00 95.98           N  
ATOM   1155  CA  ILE A 147       1.955  24.655  -2.134  1.00 95.98           C  
ATOM   1156  C   ILE A 147       1.448  23.778  -0.992  1.00 95.98           C  
ATOM   1157  CB  ILE A 147       2.020  23.886  -3.476  1.00 95.98           C  
ATOM   1158  O   ILE A 147       0.308  23.947  -0.588  1.00 95.98           O  
ATOM   1159  CG1 ILE A 147       2.182  24.887  -4.642  1.00 95.98           C  
ATOM   1160  CG2 ILE A 147       0.754  23.033  -3.702  1.00 95.98           C  
ATOM   1161  CD1 ILE A 147       2.591  24.247  -5.975  1.00 95.98           C  
ATOM   1162  N   ARG A 148       2.281  22.905  -0.407  1.00 94.47           N  
ATOM   1163  CA  ARG A 148       1.877  22.061   0.732  1.00 94.47           C  
ATOM   1164  C   ARG A 148       1.426  22.888   1.933  1.00 94.47           C  
ATOM   1165  CB  ARG A 148       3.008  21.108   1.144  1.00 94.47           C  
ATOM   1166  O   ARG A 148       0.381  22.594   2.502  1.00 94.47           O  
ATOM   1167  CG  ARG A 148       3.191  19.971   0.138  1.00 94.47           C  
ATOM   1168  CD  ARG A 148       4.260  18.972   0.605  1.00 94.47           C  
ATOM   1169  NE  ARG A 148       4.481  17.894  -0.383  1.00 94.47           N  
ATOM   1170  NH1 ARG A 148       2.540  16.739  -0.002  1.00 94.47           N  
ATOM   1171  NH2 ARG A 148       3.916  16.064  -1.630  1.00 94.47           N  
ATOM   1172  CZ  ARG A 148       3.652  16.899  -0.663  1.00 94.47           C  
ATOM   1173  N   LYS A 149       2.181  23.931   2.298  1.00 94.81           N  
ATOM   1174  CA  LYS A 149       1.816  24.826   3.407  1.00 94.81           C  
ATOM   1175  C   LYS A 149       0.518  25.582   3.134  1.00 94.81           C  
ATOM   1176  CB  LYS A 149       2.947  25.816   3.698  1.00 94.81           C  
ATOM   1177  O   LYS A 149      -0.372  25.562   3.970  1.00 94.81           O  
ATOM   1178  CG  LYS A 149       4.133  25.139   4.390  1.00 94.81           C  
ATOM   1179  CD  LYS A 149       5.166  26.203   4.767  1.00 94.81           C  
ATOM   1180  CE  LYS A 149       6.301  25.553   5.553  1.00 94.81           C  
ATOM   1181  NZ  LYS A 149       7.172  26.583   6.167  1.00 94.81           N  
ATOM   1182  N   GLN A 150       0.406  26.208   1.962  1.00 95.00           N  
ATOM   1183  CA  GLN A 150      -0.771  26.991   1.579  1.00 95.00           C  
ATOM   1184  C   GLN A 150      -2.013  26.119   1.416  1.00 95.00           C  
ATOM   1185  CB  GLN A 150      -0.484  27.749   0.272  1.00 95.00           C  
ATOM   1186  O   GLN A 150      -3.099  26.522   1.809  1.00 95.00           O  
ATOM   1187  CG  GLN A 150       0.543  28.877   0.469  1.00 95.00           C  
ATOM   1188  CD  GLN A 150       0.057  29.959   1.429  1.00 95.00           C  
ATOM   1189  NE2 GLN A 150       0.940  30.654   2.109  1.00 95.00           N  
ATOM   1190  OE1 GLN A 150      -1.120  30.210   1.584  1.00 95.00           O  
ATOM   1191  N   PHE A 151      -1.856  24.909   0.882  1.00 95.23           N  
ATOM   1192  CA  PHE A 151      -2.959  23.973   0.735  1.00 95.23           C  
ATOM   1193  C   PHE A 151      -3.452  23.466   2.088  1.00 95.23           C  
ATOM   1194  CB  PHE A 151      -2.546  22.825  -0.192  1.00 95.23           C  
ATOM   1195  O   PHE A 151      -4.650  23.510   2.342  1.00 95.23           O  
ATOM   1196  CG  PHE A 151      -3.652  21.842  -0.517  1.00 95.23           C  
ATOM   1197  CD1 PHE A 151      -3.344  20.482  -0.697  1.00 95.23           C  
ATOM   1198  CD2 PHE A 151      -4.983  22.276  -0.684  1.00 95.23           C  
ATOM   1199  CE1 PHE A 151      -4.360  19.559  -1.003  1.00 95.23           C  
ATOM   1200  CE2 PHE A 151      -5.990  21.351  -0.987  1.00 95.23           C  
ATOM   1201  CZ  PHE A 151      -5.686  19.993  -1.145  1.00 95.23           C  
ATOM   1202  N   PHE A 152      -2.544  23.061   2.982  1.00 95.04           N  
ATOM   1203  CA  PHE A 152      -2.931  22.653   4.332  1.00 95.04           C  
ATOM   1204  C   PHE A 152      -3.585  23.806   5.104  1.00 95.04           C  
ATOM   1205  CB  PHE A 152      -1.716  22.085   5.072  1.00 95.04           C  
ATOM   1206  O   PHE A 152      -4.657  23.622   5.668  1.00 95.04           O  
ATOM   1207  CG  PHE A 152      -2.087  21.471   6.405  1.00 95.04           C  
ATOM   1208  CD1 PHE A 152      -1.798  22.138   7.611  1.00 95.04           C  
ATOM   1209  CD2 PHE A 152      -2.798  20.257   6.432  1.00 95.04           C  
ATOM   1210  CE1 PHE A 152      -2.214  21.581   8.834  1.00 95.04           C  
ATOM   1211  CE2 PHE A 152      -3.224  19.713   7.655  1.00 95.04           C  
ATOM   1212  CZ  PHE A 152      -2.920  20.368   8.858  1.00 95.04           C  
ATOM   1213  N   HIS A 153      -3.010  25.011   5.044  1.00 95.31           N  
ATOM   1214  CA  HIS A 153      -3.616  26.221   5.604  1.00 95.31           C  
ATOM   1215  C   HIS A 153      -5.030  26.469   5.052  1.00 95.31           C  
ATOM   1216  CB  HIS A 153      -2.692  27.409   5.303  1.00 95.31           C  
ATOM   1217  O   HIS A 153      -5.963  26.710   5.811  1.00 95.31           O  
ATOM   1218  CG  HIS A 153      -3.271  28.723   5.750  1.00 95.31           C  
ATOM   1219  CD2 HIS A 153      -3.896  29.652   4.962  1.00 95.31           C  
ATOM   1220  ND1 HIS A 153      -3.327  29.179   7.044  1.00 95.31           N  
ATOM   1221  CE1 HIS A 153      -3.981  30.350   7.035  1.00 95.31           C  
ATOM   1222  NE2 HIS A 153      -4.339  30.693   5.784  1.00 95.31           N  
ATOM   1223  N   ALA A 154      -5.217  26.354   3.734  1.00 94.48           N  
ATOM   1224  CA  ALA A 154      -6.513  26.560   3.100  1.00 94.48           C  
ATOM   1225  C   ALA A 154      -7.560  25.516   3.501  1.00 94.48           C  
ATOM   1226  CB  ALA A 154      -6.325  26.572   1.588  1.00 94.48           C  
ATOM   1227  O   ALA A 154      -8.717  25.889   3.668  1.00 94.48           O  
ATOM   1228  N   ILE A 155      -7.168  24.247   3.680  1.00 93.96           N  
ATOM   1229  CA  ILE A 155      -8.040  23.193   4.224  1.00 93.96           C  
ATOM   1230  C   ILE A 155      -8.442  23.547   5.658  1.00 93.96           C  
ATOM   1231  CB  ILE A 155      -7.351  21.807   4.158  1.00 93.96           C  
ATOM   1232  O   ILE A 155      -9.628  23.532   5.975  1.00 93.96           O  
ATOM   1233  CG1 ILE A 155      -7.177  21.340   2.695  1.00 93.96           C  
ATOM   1234  CG2 ILE A 155      -8.155  20.747   4.937  1.00 93.96           C  
ATOM   1235  CD1 ILE A 155      -6.231  20.138   2.554  1.00 93.96           C  
ATOM   1236  N   MET A 156      -7.473  23.927   6.500  1.00 93.98           N  
ATOM   1237  CA  MET A 156      -7.722  24.268   7.904  1.00 93.98           C  
ATOM   1238  C   MET A 156      -8.592  25.518   8.086  1.00 93.98           C  
ATOM   1239  CB  MET A 156      -6.395  24.450   8.658  1.00 93.98           C  
ATOM   1240  O   MET A 156      -9.194  25.701   9.140  1.00 93.98           O  
ATOM   1241  CG  MET A 156      -5.585  23.155   8.811  1.00 93.98           C  
ATOM   1242  SD  MET A 156      -6.451  21.730   9.528  1.00 93.98           S  
ATOM   1243  CE  MET A 156      -6.748  22.329  11.208  1.00 93.98           C  
ATOM   1244  N   ARG A 157      -8.656  26.377   7.067  1.00 93.71           N  
ATOM   1245  CA  ARG A 157      -9.468  27.594   7.057  1.00 93.71           C  
ATOM   1246  C   ARG A 157     -10.924  27.353   6.636  1.00 93.71           C  
ATOM   1247  CB  ARG A 157      -8.739  28.619   6.173  1.00 93.71           C  
ATOM   1248  O   ARG A 157     -11.750  28.217   6.902  1.00 93.71           O  
ATOM   1249  CG  ARG A 157      -9.318  30.035   6.260  1.00 93.71           C  
ATOM   1250  CD  ARG A 157      -8.473  30.980   5.410  1.00 93.71           C  
ATOM   1251  NE  ARG A 157      -9.061  32.329   5.364  1.00 93.71           N  
ATOM   1252  NH1 ARG A 157      -8.171  32.962   3.351  1.00 93.71           N  
ATOM   1253  NH2 ARG A 157      -9.514  34.359   4.451  1.00 93.71           N  
ATOM   1254  CZ  ARG A 157      -8.917  33.208   4.393  1.00 93.71           C  
ATOM   1255  N   GLN A 158     -11.254  26.236   5.976  1.00 93.47           N  
ATOM   1256  CA  GLN A 158     -12.616  25.992   5.473  1.00 93.47           C  
ATOM   1257  C   GLN A 158     -13.652  25.857   6.601  1.00 93.47           C  
ATOM   1258  CB  GLN A 158     -12.688  24.747   4.567  1.00 93.47           C  
ATOM   1259  O   GLN A 158     -13.356  25.414   7.710  1.00 93.47           O  
ATOM   1260  CG  GLN A 158     -11.853  24.799   3.284  1.00 93.47           C  
ATOM   1261  CD  GLN A 158     -12.122  26.026   2.420  1.00 93.47           C  
ATOM   1262  NE2 GLN A 158     -11.098  26.757   2.038  1.00 93.47           N  
ATOM   1263  OE1 GLN A 158     -13.248  26.339   2.065  1.00 93.47           O  
ATOM   1264  N   GLU A 159     -14.902  26.197   6.291  1.00 91.55           N  
ATOM   1265  CA  GLU A 159     -16.037  26.027   7.203  1.00 91.55           C  
ATOM   1266  C   GLU A 159     -16.491  24.559   7.311  1.00 91.55           C  
ATOM   1267  CB  GLU A 159     -17.182  26.967   6.790  1.00 91.55           C  
ATOM   1268  O   GLU A 159     -16.279  23.756   6.402  1.00 91.55           O  
ATOM   1269  CG  GLU A 159     -17.746  26.664   5.390  1.00 91.55           C  
ATOM   1270  CD  GLU A 159     -18.815  27.670   4.938  1.00 91.55           C  
ATOM   1271  OE1 GLU A 159     -19.628  27.261   4.082  1.00 91.55           O  
ATOM   1272  OE2 GLU A 159     -18.791  28.839   5.405  1.00 91.55           O  
ATOM   1273  N   ILE A 160     -17.172  24.192   8.403  1.00 92.85           N  
ATOM   1274  CA  ILE A 160     -17.607  22.800   8.634  1.00 92.85           C  
ATOM   1275  C   ILE A 160     -18.604  22.327   7.571  1.00 92.85           C  
ATOM   1276  CB  ILE A 160     -18.171  22.634  10.064  1.00 92.85           C  
ATOM   1277  O   ILE A 160     -18.535  21.181   7.134  1.00 92.85           O  
ATOM   1278  CG1 ILE A 160     -17.112  22.933  11.150  1.00 92.85           C  
ATOM   1279  CG2 ILE A 160     -18.747  21.226  10.300  1.00 92.85           C  
ATOM   1280  CD1 ILE A 160     -15.879  22.018  11.116  1.00 92.85           C  
ATOM   1281  N   GLY A 161     -19.465  23.219   7.074  1.00 91.28           N  
ATOM   1282  CA  GLY A 161     -20.372  22.904   5.968  1.00 91.28           C  
ATOM   1283  C   GLY A 161     -19.667  22.453   4.687  1.00 91.28           C  
ATOM   1284  O   GLY A 161     -20.225  21.658   3.933  1.00 91.28           O  
ATOM   1285  N   TRP A 162     -18.426  22.897   4.461  1.00 93.08           N  
ATOM   1286  CA  TRP A 162     -17.609  22.452   3.335  1.00 93.08           C  
ATOM   1287  C   TRP A 162     -17.096  21.017   3.530  1.00 93.08           C  
ATOM   1288  CB  TRP A 162     -16.464  23.447   3.132  1.00 93.08           C  
ATOM   1289  O   TRP A 162     -17.064  20.245   2.571  1.00 93.08           O  
ATOM   1290  CG  TRP A 162     -15.606  23.166   1.946  1.00 93.08           C  
ATOM   1291  CD1 TRP A 162     -15.766  23.687   0.710  1.00 93.08           C  
ATOM   1292  CD2 TRP A 162     -14.439  22.298   1.875  1.00 93.08           C  
ATOM   1293  CE2 TRP A 162     -13.953  22.317   0.536  1.00 93.08           C  
ATOM   1294  CE3 TRP A 162     -13.741  21.505   2.808  1.00 93.08           C  
ATOM   1295  NE1 TRP A 162     -14.786  23.193  -0.127  1.00 93.08           N  
ATOM   1296  CH2 TRP A 162     -12.144  20.825   1.097  1.00 93.08           C  
ATOM   1297  CZ2 TRP A 162     -12.846  21.563   0.133  1.00 93.08           C  
ATOM   1298  CZ3 TRP A 162     -12.593  20.790   2.428  1.00 93.08           C  
ATOM   1299  N   PHE A 163     -16.763  20.631   4.765  1.00 91.76           N  
ATOM   1300  CA  PHE A 163     -16.386  19.256   5.110  1.00 91.76           C  
ATOM   1301  C   PHE A 163     -17.570  18.285   5.056  1.00 91.76           C  
ATOM   1302  CB  PHE A 163     -15.734  19.226   6.497  1.00 91.76           C  
ATOM   1303  O   PHE A 163     -17.377  17.119   4.741  1.00 91.76           O  
ATOM   1304  CG  PHE A 163     -14.287  19.663   6.489  1.00 91.76           C  
ATOM   1305  CD1 PHE A 163     -13.275  18.702   6.312  1.00 91.76           C  
ATOM   1306  CD2 PHE A 163     -13.944  21.018   6.651  1.00 91.76           C  
ATOM   1307  CE1 PHE A 163     -11.925  19.091   6.322  1.00 91.76           C  
ATOM   1308  CE2 PHE A 163     -12.593  21.403   6.652  1.00 91.76           C  
ATOM   1309  CZ  PHE A 163     -11.584  20.440   6.504  1.00 91.76           C  
ATOM   1310  N   ASP A 164     -18.800  18.748   5.289  1.00 88.62           N  
ATOM   1311  CA  ASP A 164     -19.988  17.888   5.185  1.00 88.62           C  
ATOM   1312  C   ASP A 164     -20.286  17.438   3.739  1.00 88.62           C  
ATOM   1313  CB  ASP A 164     -21.217  18.614   5.745  1.00 88.62           C  
ATOM   1314  O   ASP A 164     -21.013  16.463   3.536  1.00 88.62           O  
ATOM   1315  CG  ASP A 164     -21.212  18.873   7.255  1.00 88.62           C  
ATOM   1316  OD1 ASP A 164     -20.505  18.194   8.037  1.00 88.62           O  
ATOM   1317  OD2 ASP A 164     -22.019  19.742   7.654  1.00 88.62           O  
ATOM   1318  N   VAL A 165     -19.761  18.150   2.732  1.00 88.78           N  
ATOM   1319  CA  VAL A 165     -19.965  17.845   1.302  1.00 88.78           C  
ATOM   1320  C   VAL A 165     -18.735  17.236   0.616  1.00 88.78           C  
ATOM   1321  CB  VAL A 165     -20.504  19.063   0.519  1.00 88.78           C  
ATOM   1322  O   VAL A 165     -18.868  16.736  -0.500  1.00 88.78           O  
ATOM   1323  CG1 VAL A 165     -21.843  19.556   1.080  1.00 88.78           C  
ATOM   1324  CG2 VAL A 165     -19.547  20.255   0.498  1.00 88.78           C  
ATOM   1325  N   HIS A 166     -17.563  17.244   1.262  1.00 87.27           N  
ATOM   1326  CA  HIS A 166     -16.326  16.653   0.735  1.00 87.27           C  
ATOM   1327  C   HIS A 166     -15.890  15.443   1.565  1.00 87.27           C  
ATOM   1328  CB  HIS A 166     -15.193  17.690   0.673  1.00 87.27           C  
ATOM   1329  O   HIS A 166     -15.903  15.480   2.791  1.00 87.27           O  
ATOM   1330  CG  HIS A 166     -15.425  18.781  -0.338  1.00 87.27           C  
ATOM   1331  CD2 HIS A 166     -15.025  18.813  -1.647  1.00 87.27           C  
ATOM   1332  ND1 HIS A 166     -16.116  19.936  -0.102  1.00 87.27           N  
ATOM   1333  CE1 HIS A 166     -16.174  20.633  -1.246  1.00 87.27           C  
ATOM   1334  NE2 HIS A 166     -15.499  20.004  -2.222  1.00 87.27           N  
ATOM   1335  N   ASP A 167     -15.437  14.379   0.902  1.00 87.32           N  
ATOM   1336  CA  ASP A 167     -14.881  13.216   1.594  1.00 87.32           C  
ATOM   1337  C   ASP A 167     -13.486  13.528   2.168  1.00 87.32           C  
ATOM   1338  CB  ASP A 167     -14.875  11.999   0.655  1.00 87.32           C  
ATOM   1339  O   ASP A 167     -12.540  13.852   1.443  1.00 87.32           O  
ATOM   1340  CG  ASP A 167     -14.348  10.722   1.325  1.00 87.32           C  
ATOM   1341  OD1 ASP A 167     -14.165  10.722   2.565  1.00 87.32           O  
ATOM   1342  OD2 ASP A 167     -14.080   9.753   0.585  1.00 87.32           O  
ATOM   1343  N   VAL A 168     -13.344  13.392   3.487  1.00 86.13           N  
ATOM   1344  CA  VAL A 168     -12.084  13.589   4.220  1.00 86.13           C  
ATOM   1345  C   VAL A 168     -10.976  12.642   3.753  1.00 86.13           C  
ATOM   1346  CB  VAL A 168     -12.300  13.442   5.740  1.00 86.13           C  
ATOM   1347  O   VAL A 168      -9.808  13.042   3.693  1.00 86.13           O  
ATOM   1348  CG1 VAL A 168     -13.138  14.608   6.273  1.00 86.13           C  
ATOM   1349  CG2 VAL A 168     -12.963  12.121   6.159  1.00 86.13           C  
ATOM   1350  N   GLY A 169     -11.330  11.413   3.360  1.00 78.87           N  
ATOM   1351  CA  GLY A 169     -10.371  10.434   2.849  1.00 78.87           C  
ATOM   1352  C   GLY A 169      -9.761  10.891   1.525  1.00 78.87           C  
ATOM   1353  O   GLY A 169      -8.538  10.873   1.345  1.00 78.87           O  
ATOM   1354  N   GLU A 170     -10.606  11.386   0.620  1.00 84.20           N  
ATOM   1355  CA  GLU A 170     -10.184  11.947  -0.660  1.00 84.20           C  
ATOM   1356  C   GLU A 170      -9.265  13.162  -0.461  1.00 84.20           C  
ATOM   1357  CB  GLU A 170     -11.421  12.307  -1.494  1.00 84.20           C  
ATOM   1358  O   GLU A 170      -8.192  13.223  -1.065  1.00 84.20           O  
ATOM   1359  CG  GLU A 170     -11.030  12.609  -2.944  1.00 84.20           C  
ATOM   1360  CD  GLU A 170     -12.198  13.136  -3.784  1.00 84.20           C  
ATOM   1361  OE1 GLU A 170     -11.889  13.874  -4.748  1.00 84.20           O  
ATOM   1362  OE2 GLU A 170     -13.368  12.840  -3.490  1.00 84.20           O  
ATOM   1363  N   LEU A 171      -9.609  14.087   0.440  1.00 84.90           N  
ATOM   1364  CA  LEU A 171      -8.792  15.273   0.734  1.00 84.90           C  
ATOM   1365  C   LEU A 171      -7.373  14.919   1.190  1.00 84.90           C  
ATOM   1366  CB  LEU A 171      -9.495  16.122   1.806  1.00 84.90           C  
ATOM   1367  O   LEU A 171      -6.394  15.507   0.717  1.00 84.90           O  
ATOM   1368  CG  LEU A 171     -10.788  16.795   1.322  1.00 84.90           C  
ATOM   1369  CD1 LEU A 171     -11.475  17.475   2.504  1.00 84.90           C  
ATOM   1370  CD2 LEU A 171     -10.499  17.833   0.235  1.00 84.90           C  
ATOM   1371  N   ASN A 172      -7.240  13.911   2.050  1.00 82.12           N  
ATOM   1372  CA  ASN A 172      -5.936  13.445   2.508  1.00 82.12           C  
ATOM   1373  C   ASN A 172      -5.115  12.808   1.367  1.00 82.12           C  
ATOM   1374  CB  ASN A 172      -6.186  12.471   3.662  1.00 82.12           C  
ATOM   1375  O   ASN A 172      -3.904  13.030   1.232  1.00 82.12           O  
ATOM   1376  CG  ASN A 172      -4.919  12.125   4.411  1.00 82.12           C  
ATOM   1377  ND2 ASN A 172      -4.916  10.984   5.048  1.00 82.12           N  
ATOM   1378  OD1 ASN A 172      -3.942  12.861   4.439  1.00 82.12           O  
ATOM   1379  N   THR A 173      -5.773  12.062   0.471  1.00 81.64           N  
ATOM   1380  CA  THR A 173      -5.099  11.548  -0.730  1.00 81.64           C  
ATOM   1381  C   THR A 173      -4.674  12.664  -1.678  1.00 81.64           C  
ATOM   1382  CB  THR A 173      -5.895  10.480  -1.482  1.00 81.64           C  
ATOM   1383  O   THR A 173      -3.556  12.620  -2.184  1.00 81.64           O  
ATOM   1384  CG2 THR A 173      -6.222   9.281  -0.593  1.00 81.64           C  
ATOM   1385  OG1 THR A 173      -7.075  10.979  -2.059  1.00 81.64           O  
ATOM   1386  N   ARG A 174      -5.465  13.730  -1.840  1.00 87.75           N  
ATOM   1387  CA  ARG A 174      -5.098  14.902  -2.656  1.00 87.75           C  
ATOM   1388  C   ARG A 174      -3.868  15.626  -2.106  1.00 87.75           C  
ATOM   1389  CB  ARG A 174      -6.301  15.850  -2.760  1.00 87.75           C  
ATOM   1390  O   ARG A 174      -2.965  15.974  -2.867  1.00 87.75           O  
ATOM   1391  CG  ARG A 174      -7.426  15.243  -3.611  1.00 87.75           C  
ATOM   1392  CD  ARG A 174      -8.661  16.142  -3.574  1.00 87.75           C  
ATOM   1393  NE  ARG A 174      -9.714  15.661  -4.481  1.00 87.75           N  
ATOM   1394  NH1 ARG A 174      -8.843  16.421  -6.457  1.00 87.75           N  
ATOM   1395  NH2 ARG A 174     -10.967  15.747  -6.356  1.00 87.75           N  
ATOM   1396  CZ  ARG A 174      -9.834  15.952  -5.757  1.00 87.75           C  
ATOM   1397  N   LEU A 175      -3.764  15.772  -0.783  1.00 86.28           N  
ATOM   1398  CA  LEU A 175      -2.599  16.378  -0.120  1.00 86.28           C  
ATOM   1399  C   LEU A 175      -1.286  15.629  -0.411  1.00 86.28           C  
ATOM   1400  CB  LEU A 175      -2.895  16.443   1.390  1.00 86.28           C  
ATOM   1401  O   LEU A 175      -0.204  16.226  -0.421  1.00 86.28           O  
ATOM   1402  CG  LEU A 175      -1.859  17.223   2.221  1.00 86.28           C  
ATOM   1403  CD1 LEU A 175      -1.831  18.711   1.873  1.00 86.28           C  
ATOM   1404  CD2 LEU A 175      -2.176  17.085   3.703  1.00 86.28           C  
ATOM   1405  N   THR A 176      -1.357  14.324  -0.671  1.00 85.24           N  
ATOM   1406  CA  THR A 176      -0.178  13.490  -0.928  1.00 85.24           C  
ATOM   1407  C   THR A 176       0.035  13.219  -2.414  1.00 85.24           C  
ATOM   1408  CB  THR A 176      -0.199  12.208  -0.083  1.00 85.24           C  
ATOM   1409  O   THR A 176       1.111  13.531  -2.926  1.00 85.24           O  
ATOM   1410  CG2 THR A 176       0.018  12.522   1.396  1.00 85.24           C  
ATOM   1411  OG1 THR A 176      -1.420  11.506  -0.154  1.00 85.24           O  
ATOM   1412  N   ASP A 177      -0.969  12.710  -3.118  1.00 87.02           N  
ATOM   1413  CA  ASP A 177      -0.861  12.193  -4.482  1.00 87.02           C  
ATOM   1414  C   ASP A 177      -0.991  13.307  -5.529  1.00 87.02           C  
ATOM   1415  CB  ASP A 177      -1.903  11.079  -4.710  1.00 87.02           C  
ATOM   1416  O   ASP A 177      -0.152  13.394  -6.424  1.00 87.02           O  
ATOM   1417  CG  ASP A 177      -1.724   9.842  -3.811  1.00 87.02           C  
ATOM   1418  OD1 ASP A 177      -0.688   9.708  -3.111  1.00 87.02           O  
ATOM   1419  OD2 ASP A 177      -2.629   8.985  -3.797  1.00 87.02           O  
ATOM   1420  N   ASP A 178      -1.970  14.210  -5.402  1.00 92.24           N  
ATOM   1421  CA  ASP A 178      -2.143  15.305  -6.370  1.00 92.24           C  
ATOM   1422  C   ASP A 178      -0.998  16.322  -6.269  1.00 92.24           C  
ATOM   1423  CB  ASP A 178      -3.531  15.963  -6.239  1.00 92.24           C  
ATOM   1424  O   ASP A 178      -0.455  16.740  -7.290  1.00 92.24           O  
ATOM   1425  CG  ASP A 178      -4.671  15.162  -6.887  1.00 92.24           C  
ATOM   1426  OD1 ASP A 178      -4.396  14.123  -7.553  1.00 92.24           O  
ATOM   1427  OD2 ASP A 178      -5.829  15.617  -6.749  1.00 92.24           O  
ATOM   1428  N   VAL A 179      -0.517  16.625  -5.057  1.00 93.06           N  
ATOM   1429  CA  VAL A 179       0.702  17.438  -4.885  1.00 93.06           C  
ATOM   1430  C   VAL A 179       1.937  16.743  -5.481  1.00 93.06           C  
ATOM   1431  CB  VAL A 179       0.941  17.788  -3.405  1.00 93.06           C  
ATOM   1432  O   VAL A 179       2.815  17.411  -6.028  1.00 93.06           O  
ATOM   1433  CG1 VAL A 179       2.176  18.684  -3.250  1.00 93.06           C  
ATOM   1434  CG2 VAL A 179      -0.237  18.548  -2.783  1.00 93.06           C  
ATOM   1435  N   SER A 180       2.016  15.410  -5.418  1.00 90.53           N  
ATOM   1436  CA  SER A 180       3.108  14.654  -6.054  1.00 90.53           C  
ATOM   1437  C   SER A 180       3.042  14.716  -7.581  1.00 90.53           C  
ATOM   1438  CB  SER A 180       3.132  13.200  -5.584  1.00 90.53           C  
ATOM   1439  O   SER A 180       4.079  14.910  -8.211  1.00 90.53           O  
ATOM   1440  OG  SER A 180       3.369  13.182  -4.189  1.00 90.53           O  
ATOM   1441  N   LYS A 181       1.842  14.653  -8.175  1.00 92.22           N  
ATOM   1442  CA  LYS A 181       1.652  14.864  -9.622  1.00 92.22           C  
ATOM   1443  C   LYS A 181       2.071  16.269 -10.048  1.00 92.22           C  
ATOM   1444  CB  LYS A 181       0.189  14.649 -10.022  1.00 92.22           C  
ATOM   1445  O   LYS A 181       2.705  16.417 -11.087  1.00 92.22           O  
ATOM   1446  CG  LYS A 181      -0.286  13.197  -9.896  1.00 92.22           C  
ATOM   1447  CD  LYS A 181      -1.797  13.168 -10.143  1.00 92.22           C  
ATOM   1448  CE  LYS A 181      -2.411  11.840  -9.706  1.00 92.22           C  
ATOM   1449  NZ  LYS A 181      -3.839  12.048  -9.361  1.00 92.22           N  
ATOM   1450  N   ILE A 182       1.764  17.296  -9.241  1.00 95.41           N  
ATOM   1451  CA  ILE A 182       2.252  18.658  -9.507  1.00 95.41           C  
ATOM   1452  C   ILE A 182       3.782  18.669  -9.536  1.00 95.41           C  
ATOM   1453  CB  ILE A 182       1.690  19.713  -8.529  1.00 95.41           C  
ATOM   1454  O   ILE A 182       4.350  19.201 -10.483  1.00 95.41           O  
ATOM   1455  CG1 ILE A 182       0.157  19.815  -8.657  1.00 95.41           C  
ATOM   1456  CG2 ILE A 182       2.303  21.101  -8.819  1.00 95.41           C  
ATOM   1457  CD1 ILE A 182      -0.469  20.714  -7.586  1.00 95.41           C  
ATOM   1458  N   ASN A 183       4.437  18.053  -8.546  1.00 93.49           N  
ATOM   1459  CA  ASN A 183       5.899  17.994  -8.462  1.00 93.49           C  
ATOM   1460  C   ASN A 183       6.535  17.335  -9.697  1.00 93.49           C  
ATOM   1461  CB  ASN A 183       6.288  17.239  -7.181  1.00 93.49           C  
ATOM   1462  O   ASN A 183       7.524  17.840 -10.216  1.00 93.49           O  
ATOM   1463  CG  ASN A 183       7.780  17.307  -6.899  1.00 93.49           C  
ATOM   1464  ND2 ASN A 183       8.353  16.257  -6.362  1.00 93.49           N  
ATOM   1465  OD1 ASN A 183       8.445  18.306  -7.092  1.00 93.49           O  
ATOM   1466  N   GLU A 184       5.951  16.239 -10.183  1.00 90.98           N  
ATOM   1467  CA  GLU A 184       6.413  15.550 -11.392  1.00 90.98           C  
ATOM   1468  C   GLU A 184       6.301  16.439 -12.641  1.00 90.98           C  
ATOM   1469  CB  GLU A 184       5.604  14.253 -11.542  1.00 90.98           C  
ATOM   1470  O   GLU A 184       7.233  16.509 -13.439  1.00 90.98           O  
ATOM   1471  CG  GLU A 184       6.131  13.348 -12.664  1.00 90.98           C  
ATOM   1472  CD  GLU A 184       5.371  12.016 -12.773  1.00 90.98           C  
ATOM   1473  OE1 GLU A 184       5.771  11.215 -13.648  1.00 90.98           O  
ATOM   1474  OE2 GLU A 184       4.418  11.792 -11.988  1.00 90.98           O  
ATOM   1475  N   GLY A 185       5.190  17.168 -12.791  1.00 93.38           N  
ATOM   1476  CA  GLY A 185       4.954  18.007 -13.965  1.00 93.38           C  
ATOM   1477  C   GLY A 185       5.650  19.370 -13.959  1.00 93.38           C  
ATOM   1478  O   GLY A 185       5.781  19.948 -15.029  1.00 93.38           O  
ATOM   1479  N   ILE A 186       6.098  19.900 -12.813  1.00 95.21           N  
ATOM   1480  CA  ILE A 186       6.867  21.169 -12.744  1.00 95.21           C  
ATOM   1481  C   ILE A 186       8.367  20.965 -12.500  1.00 95.21           C  
ATOM   1482  CB  ILE A 186       6.274  22.178 -11.734  1.00 95.21           C  
ATOM   1483  O   ILE A 186       9.099  21.944 -12.357  1.00 95.21           O  
ATOM   1484  CG1 ILE A 186       6.516  21.766 -10.263  1.00 95.21           C  
ATOM   1485  CG2 ILE A 186       4.795  22.424 -12.045  1.00 95.21           C  
ATOM   1486  CD1 ILE A 186       5.983  22.766  -9.231  1.00 95.21           C  
ATOM   1487  N   GLY A 187       8.803  19.709 -12.388  1.00 93.04           N  
ATOM   1488  CA  GLY A 187      10.191  19.322 -12.169  1.00 93.04           C  
ATOM   1489  C   GLY A 187      11.024  19.276 -13.450  1.00 93.04           C  
ATOM   1490  O   GLY A 187      10.793  19.999 -14.419  1.00 93.04           O  
ATOM   1491  N   ASP A 188      12.001  18.375 -13.456  1.00 91.45           N  
ATOM   1492  CA  ASP A 188      12.939  18.111 -14.552  1.00 91.45           C  
ATOM   1493  C   ASP A 188      12.256  17.747 -15.879  1.00 91.45           C  
ATOM   1494  CB  ASP A 188      13.881  16.975 -14.118  1.00 91.45           C  
ATOM   1495  O   ASP A 188      12.820  18.002 -16.944  1.00 91.45           O  
ATOM   1496  CG  ASP A 188      13.128  15.683 -13.764  1.00 91.45           C  
ATOM   1497  OD1 ASP A 188      12.295  15.737 -12.827  1.00 91.45           O  
ATOM   1498  OD2 ASP A 188      13.350  14.662 -14.445  1.00 91.45           O  
ATOM   1499  N   LYS A 189      11.020  17.229 -15.844  1.00 92.94           N  
ATOM   1500  CA  LYS A 189      10.225  16.913 -17.042  1.00 92.94           C  
ATOM   1501  C   LYS A 189      10.014  18.112 -17.963  1.00 92.94           C  
ATOM   1502  CB  LYS A 189       8.865  16.319 -16.634  1.00 92.94           C  
ATOM   1503  O   LYS A 189      10.021  17.934 -19.180  1.00 92.94           O  
ATOM   1504  CG  LYS A 189       8.960  14.957 -15.930  1.00 92.94           C  
ATOM   1505  CD  LYS A 189       9.627  13.900 -16.817  1.00 92.94           C  
ATOM   1506  CE  LYS A 189       9.596  12.534 -16.138  1.00 92.94           C  
ATOM   1507  NZ  LYS A 189      10.326  11.544 -16.962  1.00 92.94           N  
ATOM   1508  N   ILE A 190       9.891  19.326 -17.420  1.00 95.03           N  
ATOM   1509  CA  ILE A 190       9.819  20.543 -18.242  1.00 95.03           C  
ATOM   1510  C   ILE A 190      11.160  20.814 -18.927  1.00 95.03           C  
ATOM   1511  CB  ILE A 190       9.358  21.757 -17.410  1.00 95.03           C  
ATOM   1512  O   ILE A 190      11.189  21.122 -20.117  1.00 95.03           O  
ATOM   1513  CG1 ILE A 190       7.966  21.547 -16.788  1.00 95.03           C  
ATOM   1514  CG2 ILE A 190       9.341  23.016 -18.289  1.00 95.03           C  
ATOM   1515  CD1 ILE A 190       6.828  21.418 -17.812  1.00 95.03           C  
ATOM   1516  N   GLY A 191      12.273  20.615 -18.217  1.00 94.09           N  
ATOM   1517  CA  GLY A 191      13.605  20.643 -18.815  1.00 94.09           C  
ATOM   1518  C   GLY A 191      13.733  19.630 -19.956  1.00 94.09           C  
ATOM   1519  O   GLY A 191      14.128  19.997 -21.056  1.00 94.09           O  
ATOM   1520  N   MET A 192      13.331  18.374 -19.735  1.00 93.32           N  
ATOM   1521  CA  MET A 192      13.353  17.326 -20.769  1.00 93.32           C  
ATOM   1522  C   MET A 192      12.449  17.648 -21.969  1.00 93.32           C  
ATOM   1523  CB  MET A 192      12.924  15.975 -20.179  1.00 93.32           C  
ATOM   1524  O   MET A 192      12.788  17.313 -23.104  1.00 93.32           O  
ATOM   1525  CG  MET A 192      13.911  15.419 -19.152  1.00 93.32           C  
ATOM   1526  SD  MET A 192      13.491  13.741 -18.604  1.00 93.32           S  
ATOM   1527  CE  MET A 192      14.865  13.479 -17.449  1.00 93.32           C  
ATOM   1528  N   PHE A 193      11.309  18.308 -21.743  1.00 96.00           N  
ATOM   1529  CA  PHE A 193      10.442  18.792 -22.817  1.00 96.00           C  
ATOM   1530  C   PHE A 193      11.163  19.825 -23.688  1.00 96.00           C  
ATOM   1531  CB  PHE A 193       9.142  19.362 -22.231  1.00 96.00           C  
ATOM   1532  O   PHE A 193      11.234  19.645 -24.903  1.00 96.00           O  
ATOM   1533  CG  PHE A 193       8.328  20.159 -23.229  1.00 96.00           C  
ATOM   1534  CD1 PHE A 193       8.366  21.568 -23.212  1.00 96.00           C  
ATOM   1535  CD2 PHE A 193       7.584  19.490 -24.218  1.00 96.00           C  
ATOM   1536  CE1 PHE A 193       7.658  22.302 -24.178  1.00 96.00           C  
ATOM   1537  CE2 PHE A 193       6.879  20.227 -25.186  1.00 96.00           C  
ATOM   1538  CZ  PHE A 193       6.914  21.632 -25.164  1.00 96.00           C  
ATOM   1539  N   PHE A 194      11.745  20.868 -23.086  1.00 96.40           N  
ATOM   1540  CA  PHE A 194      12.476  21.890 -23.839  1.00 96.40           C  
ATOM   1541  C   PHE A 194      13.718  21.332 -24.533  1.00 96.40           C  
ATOM   1542  CB  PHE A 194      12.841  23.069 -22.932  1.00 96.40           C  
ATOM   1543  O   PHE A 194      13.979  21.710 -25.670  1.00 96.40           O  
ATOM   1544  CG  PHE A 194      11.671  23.984 -22.637  1.00 96.40           C  
ATOM   1545  CD1 PHE A 194      11.075  24.715 -23.683  1.00 96.40           C  
ATOM   1546  CD2 PHE A 194      11.200  24.140 -21.322  1.00 96.40           C  
ATOM   1547  CE1 PHE A 194      10.003  25.584 -23.416  1.00 96.40           C  
ATOM   1548  CE2 PHE A 194      10.134  25.017 -21.054  1.00 96.40           C  
ATOM   1549  CZ  PHE A 194       9.532  25.734 -22.101  1.00 96.40           C  
ATOM   1550  N   GLN A 195      14.425  20.389 -23.907  1.00 96.22           N  
ATOM   1551  CA  GLN A 195      15.516  19.647 -24.539  1.00 96.22           C  
ATOM   1552  C   GLN A 195      15.026  18.905 -25.788  1.00 96.22           C  
ATOM   1553  CB  GLN A 195      16.114  18.683 -23.506  1.00 96.22           C  
ATOM   1554  O   GLN A 195      15.588  19.080 -26.862  1.00 96.22           O  
ATOM   1555  CG  GLN A 195      17.256  17.819 -24.062  1.00 96.22           C  
ATOM   1556  CD  GLN A 195      17.681  16.723 -23.092  1.00 96.22           C  
ATOM   1557  NE2 GLN A 195      18.407  15.738 -23.569  1.00 96.22           N  
ATOM   1558  OE1 GLN A 195      17.363  16.732 -21.907  1.00 96.22           O  
ATOM   1559  N   SER A 196      13.942  18.132 -25.674  1.00 94.60           N  
ATOM   1560  CA  SER A 196      13.389  17.363 -26.797  1.00 94.60           C  
ATOM   1561  C   SER A 196      12.892  18.272 -27.927  1.00 94.60           C  
ATOM   1562  CB  SER A 196      12.234  16.481 -26.322  1.00 94.60           C  
ATOM   1563  O   SER A 196      13.110  17.983 -29.100  1.00 94.60           O  
ATOM   1564  OG  SER A 196      12.636  15.593 -25.300  1.00 94.60           O  
ATOM   1565  N   MET A 197      12.256  19.400 -27.599  1.00 95.18           N  
ATOM   1566  CA  MET A 197      11.845  20.388 -28.603  1.00 95.18           C  
ATOM   1567  C   MET A 197      13.047  21.069 -29.256  1.00 95.18           C  
ATOM   1568  CB  MET A 197      10.900  21.427 -27.991  1.00 95.18           C  
ATOM   1569  O   MET A 197      13.050  21.251 -30.470  1.00 95.18           O  
ATOM   1570  CG  MET A 197       9.543  20.856 -27.562  1.00 95.18           C  
ATOM   1571  SD  MET A 197       8.524  20.087 -28.859  1.00 95.18           S  
ATOM   1572  CE  MET A 197       9.141  18.381 -28.831  1.00 95.18           C  
ATOM   1573  N   ALA A 198      14.089  21.396 -28.492  1.00 95.92           N  
ATOM   1574  CA  ALA A 198      15.323  21.932 -29.046  1.00 95.92           C  
ATOM   1575  C   ALA A 198      15.987  20.926 -29.993  1.00 95.92           C  
ATOM   1576  CB  ALA A 198      16.246  22.364 -27.907  1.00 95.92           C  
ATOM   1577  O   ALA A 198      16.361  21.315 -31.094  1.00 95.92           O  
ATOM   1578  N   THR A 199      16.054  19.639 -29.639  1.00 95.62           N  
ATOM   1579  CA  THR A 199      16.556  18.577 -30.525  1.00 95.62           C  
ATOM   1580  C   THR A 199      15.697  18.416 -31.780  1.00 95.62           C  
ATOM   1581  CB  THR A 199      16.632  17.237 -29.783  1.00 95.62           C  
ATOM   1582  O   THR A 199      16.243  18.282 -32.872  1.00 95.62           O  
ATOM   1583  CG2 THR A 199      17.327  16.169 -30.614  1.00 95.62           C  
ATOM   1584  OG1 THR A 199      17.389  17.362 -28.607  1.00 95.62           O  
ATOM   1585  N   PHE A 200      14.369  18.504 -31.659  1.00 94.16           N  
ATOM   1586  CA  PHE A 200      13.456  18.523 -32.804  1.00 94.16           C  
ATOM   1587  C   PHE A 200      13.787  19.681 -33.755  1.00 94.16           C  
ATOM   1588  CB  PHE A 200      12.001  18.563 -32.309  1.00 94.16           C  
ATOM   1589  O   PHE A 200      14.121  19.447 -34.915  1.00 94.16           O  
ATOM   1590  CG  PHE A 200      10.973  18.853 -33.386  1.00 94.16           C  
ATOM   1591  CD1 PHE A 200      10.466  20.156 -33.558  1.00 94.16           C  
ATOM   1592  CD2 PHE A 200      10.522  17.822 -34.226  1.00 94.16           C  
ATOM   1593  CE1 PHE A 200       9.531  20.419 -34.575  1.00 94.16           C  
ATOM   1594  CE2 PHE A 200       9.575  18.081 -35.231  1.00 94.16           C  
ATOM   1595  CZ  PHE A 200       9.089  19.384 -35.416  1.00 94.16           C  
ATOM   1596  N   PHE A 201      13.765  20.925 -33.268  1.00 95.06           N  
ATOM   1597  CA  PHE A 201      14.006  22.091 -34.120  1.00 95.06           C  
ATOM   1598  C   PHE A 201      15.421  22.101 -34.695  1.00 95.06           C  
ATOM   1599  CB  PHE A 201      13.720  23.389 -33.354  1.00 95.06           C  
ATOM   1600  O   PHE A 201      15.580  22.291 -35.895  1.00 95.06           O  
ATOM   1601  CG  PHE A 201      12.252  23.616 -33.054  1.00 95.06           C  
ATOM   1602  CD1 PHE A 201      11.334  23.768 -34.111  1.00 95.06           C  
ATOM   1603  CD2 PHE A 201      11.797  23.690 -31.725  1.00 95.06           C  
ATOM   1604  CE1 PHE A 201       9.969  23.966 -33.839  1.00 95.06           C  
ATOM   1605  CE2 PHE A 201      10.429  23.865 -31.452  1.00 95.06           C  
ATOM   1606  CZ  PHE A 201       9.515  24.001 -32.510  1.00 95.06           C  
ATOM   1607  N   THR A 202      16.445  21.860 -33.878  1.00 94.72           N  
ATOM   1608  CA  THR A 202      17.840  21.853 -34.347  1.00 94.72           C  
ATOM   1609  C   THR A 202      18.116  20.704 -35.314  1.00 94.72           C  
ATOM   1610  CB  THR A 202      18.855  21.850 -33.198  1.00 94.72           C  
ATOM   1611  O   THR A 202      18.780  20.929 -36.320  1.00 94.72           O  
ATOM   1612  CG2 THR A 202      18.792  23.146 -32.391  1.00 94.72           C  
ATOM   1613  OG1 THR A 202      18.622  20.793 -32.308  1.00 94.72           O  
ATOM   1614  N   GLY A 203      17.538  19.518 -35.099  1.00 93.77           N  
ATOM   1615  CA  GLY A 203      17.620  18.388 -36.028  1.00 93.77           C  
ATOM   1616  C   GLY A 203      17.030  18.703 -37.403  1.00 93.77           C  
ATOM   1617  O   GLY A 203      17.671  18.461 -38.426  1.00 93.77           O  
ATOM   1618  N   PHE A 204      15.850  19.329 -37.445  1.00 93.32           N  
ATOM   1619  CA  PHE A 204      15.245  19.766 -38.707  1.00 93.32           C  
ATOM   1620  C   PHE A 204      15.982  20.945 -39.347  1.00 93.32           C  
ATOM   1621  CB  PHE A 204      13.753  20.069 -38.507  1.00 93.32           C  
ATOM   1622  O   PHE A 204      16.139  20.953 -40.564  1.00 93.32           O  
ATOM   1623  CG  PHE A 204      12.916  18.808 -38.531  1.00 93.32           C  
ATOM   1624  CD1 PHE A 204      12.750  18.125 -39.747  1.00 93.32           C  
ATOM   1625  CD2 PHE A 204      12.379  18.262 -37.351  1.00 93.32           C  
ATOM   1626  CE1 PHE A 204      12.085  16.891 -39.772  1.00 93.32           C  
ATOM   1627  CE2 PHE A 204      11.738  17.012 -37.376  1.00 93.32           C  
ATOM   1628  CZ  PHE A 204      11.578  16.330 -38.589  1.00 93.32           C  
ATOM   1629  N   ILE A 205      16.474  21.911 -38.565  1.00 95.00           N  
ATOM   1630  CA  ILE A 205      17.282  23.028 -39.080  1.00 95.00           C  
ATOM   1631  C   ILE A 205      18.547  22.491 -39.753  1.00 95.00           C  
ATOM   1632  CB  ILE A 205      17.606  24.042 -37.958  1.00 95.00           C  
ATOM   1633  O   ILE A 205      18.827  22.855 -40.893  1.00 95.00           O  
ATOM   1634  CG1 ILE A 205      16.340  24.836 -37.563  1.00 95.00           C  
ATOM   1635  CG2 ILE A 205      18.710  25.028 -38.390  1.00 95.00           C  
ATOM   1636  CD1 ILE A 205      16.463  25.543 -36.205  1.00 95.00           C  
ATOM   1637  N   VAL A 206      19.284  21.590 -39.096  1.00 93.71           N  
ATOM   1638  CA  VAL A 206      20.472  20.948 -39.682  1.00 93.71           C  
ATOM   1639  C   VAL A 206      20.093  20.147 -40.935  1.00 93.71           C  
ATOM   1640  CB  VAL A 206      21.198  20.086 -38.630  1.00 93.71           C  
ATOM   1641  O   VAL A 206      20.764  20.270 -41.957  1.00 93.71           O  
ATOM   1642  CG1 VAL A 206      22.334  19.266 -39.247  1.00 93.71           C  
ATOM   1643  CG2 VAL A 206      21.826  20.965 -37.537  1.00 93.71           C  
ATOM   1644  N   GLY A 207      18.978  19.409 -40.907  1.00 93.52           N  
ATOM   1645  CA  GLY A 207      18.473  18.673 -42.070  1.00 93.52           C  
ATOM   1646  C   GLY A 207      18.171  19.572 -43.275  1.00 93.52           C  
ATOM   1647  O   GLY A 207      18.699  19.352 -44.363  1.00 93.52           O  
ATOM   1648  N   PHE A 208      17.377  20.631 -43.095  1.00 95.30           N  
ATOM   1649  CA  PHE A 208      17.005  21.538 -44.186  1.00 95.30           C  
ATOM   1650  C   PHE A 208      18.180  22.369 -44.709  1.00 95.30           C  
ATOM   1651  CB  PHE A 208      15.851  22.455 -43.750  1.00 95.30           C  
ATOM   1652  O   PHE A 208      18.261  22.593 -45.914  1.00 95.30           O  
ATOM   1653  CG  PHE A 208      14.483  21.807 -43.837  1.00 95.30           C  
ATOM   1654  CD1 PHE A 208      13.924  21.532 -45.099  1.00 95.30           C  
ATOM   1655  CD2 PHE A 208      13.753  21.499 -42.674  1.00 95.30           C  
ATOM   1656  CE1 PHE A 208      12.656  20.933 -45.198  1.00 95.30           C  
ATOM   1657  CE2 PHE A 208      12.488  20.893 -42.770  1.00 95.30           C  
ATOM   1658  CZ  PHE A 208      11.940  20.610 -44.033  1.00 95.30           C  
ATOM   1659  N   THR A 209      19.087  22.810 -43.833  1.00 94.83           N  
ATOM   1660  CA  THR A 209      20.240  23.636 -44.231  1.00 94.83           C  
ATOM   1661  C   THR A 209      21.297  22.841 -44.989  1.00 94.83           C  
ATOM   1662  CB  THR A 209      20.907  24.326 -43.034  1.00 94.83           C  
ATOM   1663  O   THR A 209      21.862  23.359 -45.947  1.00 94.83           O  
ATOM   1664  CG2 THR A 209      20.022  25.408 -42.416  1.00 94.83           C  
ATOM   1665  OG1 THR A 209      21.215  23.403 -42.019  1.00 94.83           O  
ATOM   1666  N   ARG A 210      21.551  21.584 -44.602  1.00 92.60           N  
ATOM   1667  CA  ARG A 210      22.503  20.707 -45.303  1.00 92.60           C  
ATOM   1668  C   ARG A 210      21.882  20.006 -46.506  1.00 92.60           C  
ATOM   1669  CB  ARG A 210      23.099  19.688 -44.314  1.00 92.60           C  
ATOM   1670  O   ARG A 210      22.603  19.668 -47.436  1.00 92.60           O  
ATOM   1671  CG  ARG A 210      24.004  20.332 -43.249  1.00 92.60           C  
ATOM   1672  CD  ARG A 210      25.340  20.806 -43.844  1.00 92.60           C  
ATOM   1673  NE  ARG A 210      26.185  21.476 -42.835  1.00 92.60           N  
ATOM   1674  NH1 ARG A 210      28.230  20.419 -43.200  1.00 92.60           N  
ATOM   1675  NH2 ARG A 210      28.102  22.050 -41.756  1.00 92.60           N  
ATOM   1676  CZ  ARG A 210      27.481  21.304 -42.613  1.00 92.60           C  
ATOM   1677  N   GLY A 211      20.567  19.777 -46.494  1.00 91.72           N  
ATOM   1678  CA  GLY A 211      19.936  18.920 -47.483  1.00 91.72           C  
ATOM   1679  C   GLY A 211      18.420  18.884 -47.493  1.00 91.72           C  
ATOM   1680  O   GLY A 211      17.803  17.906 -47.057  1.00 91.72           O  
ATOM   1681  N   TRP A 212      17.795  19.915 -48.056  1.00 95.04           N  
ATOM   1682  CA  TRP A 212      16.336  20.012 -48.088  1.00 95.04           C  
ATOM   1683  C   TRP A 212      15.658  18.895 -48.907  1.00 95.04           C  
ATOM   1684  CB  TRP A 212      15.936  21.404 -48.587  1.00 95.04           C  
ATOM   1685  O   TRP A 212      14.591  18.428 -48.508  1.00 95.04           O  
ATOM   1686  CG  TRP A 212      16.123  21.638 -50.053  1.00 95.04           C  
ATOM   1687  CD1 TRP A 212      17.213  22.170 -50.650  1.00 95.04           C  
ATOM   1688  CD2 TRP A 212      15.176  21.359 -51.126  1.00 95.04           C  
ATOM   1689  CE2 TRP A 212      15.760  21.757 -52.363  1.00 95.04           C  
ATOM   1690  CE3 TRP A 212      13.878  20.812 -51.169  1.00 95.04           C  
ATOM   1691  NE1 TRP A 212      17.004  22.240 -52.015  1.00 95.04           N  
ATOM   1692  CH2 TRP A 212      13.790  21.080 -53.595  1.00 95.04           C  
ATOM   1693  CZ2 TRP A 212      15.085  21.626 -53.585  1.00 95.04           C  
ATOM   1694  CZ3 TRP A 212      13.190  20.674 -52.390  1.00 95.04           C  
ATOM   1695  N   LYS A 213      16.274  18.418 -50.005  1.00 94.84           N  
ATOM   1696  CA  LYS A 213      15.691  17.372 -50.873  1.00 94.84           C  
ATOM   1697  C   LYS A 213      15.500  16.060 -50.107  1.00 94.84           C  
ATOM   1698  CB  LYS A 213      16.545  17.130 -52.137  1.00 94.84           C  
ATOM   1699  O   LYS A 213      14.398  15.519 -50.077  1.00 94.84           O  
ATOM   1700  CG  LYS A 213      16.487  18.262 -53.178  1.00 94.84           C  
ATOM   1701  CD  LYS A 213      17.338  17.908 -54.415  1.00 94.84           C  
ATOM   1702  CE  LYS A 213      17.189  18.924 -55.559  1.00 94.84           C  
ATOM   1703  NZ  LYS A 213      18.091  18.592 -56.696  1.00 94.84           N  
ATOM   1704  N   LEU A 214      16.557  15.571 -49.455  1.00 92.77           N  
ATOM   1705  CA  LEU A 214      16.510  14.329 -48.678  1.00 92.77           C  
ATOM   1706  C   LEU A 214      15.634  14.475 -47.423  1.00 92.77           C  
ATOM   1707  CB  LEU A 214      17.952  13.903 -48.348  1.00 92.77           C  
ATOM   1708  O   LEU A 214      14.878  13.565 -47.087  1.00 92.77           O  
ATOM   1709  CG  LEU A 214      18.058  12.581 -47.563  1.00 92.77           C  
ATOM   1710  CD1 LEU A 214      17.523  11.389 -48.358  1.00 92.77           C  
ATOM   1711  CD2 LEU A 214      19.518  12.303 -47.227  1.00 92.77           C  
ATOM   1712  N   THR A 215      15.664  15.645 -46.778  1.00 93.50           N  
ATOM   1713  CA  THR A 215      14.805  15.944 -45.620  1.00 93.50           C  
ATOM   1714  C   THR A 215      13.321  15.784 -45.956  1.00 93.50           C  
ATOM   1715  CB  THR A 215      15.069  17.362 -45.095  1.00 93.50           C  
ATOM   1716  O   THR A 215      12.588  15.145 -45.200  1.00 93.50           O  
ATOM   1717  CG2 THR A 215      14.217  17.711 -43.875  1.00 93.50           C  
ATOM   1718  OG1 THR A 215      16.403  17.474 -44.681  1.00 93.50           O  
ATOM   1719  N   LEU A 216      12.870  16.304 -47.106  1.00 93.51           N  
ATOM   1720  CA  LEU A 216      11.479  16.162 -47.550  1.00 93.51           C  
ATOM   1721  C   LEU A 216      11.085  14.703 -47.817  1.00 93.51           C  
ATOM   1722  CB  LEU A 216      11.239  17.011 -48.808  1.00 93.51           C  
ATOM   1723  O   LEU A 216       9.961  14.317 -47.501  1.00 93.51           O  
ATOM   1724  CG  LEU A 216      11.162  18.528 -48.566  1.00 93.51           C  
ATOM   1725  CD1 LEU A 216      10.978  19.220 -49.914  1.00 93.51           C  
ATOM   1726  CD2 LEU A 216       9.986  18.932 -47.671  1.00 93.51           C  
ATOM   1727  N   VAL A 217      11.999  13.881 -48.343  1.00 92.24           N  
ATOM   1728  CA  VAL A 217      11.745  12.448 -48.581  1.00 92.24           C  
ATOM   1729  C   VAL A 217      11.538  11.699 -47.265  1.00 92.24           C  
ATOM   1730  CB  VAL A 217      12.876  11.813 -49.415  1.00 92.24           C  
ATOM   1731  O   VAL A 217      10.574  10.946 -47.131  1.00 92.24           O  
ATOM   1732  CG1 VAL A 217      12.722  10.293 -49.559  1.00 92.24           C  
ATOM   1733  CG2 VAL A 217      12.880  12.413 -50.825  1.00 92.24           C  
ATOM   1734  N   ILE A 218      12.386  11.942 -46.262  1.00 89.51           N  
ATOM   1735  CA  ILE A 218      12.234  11.319 -44.938  1.00 89.51           C  
ATOM   1736  C   ILE A 218      10.935  11.802 -44.273  1.00 89.51           C  
ATOM   1737  CB  ILE A 218      13.476  11.600 -44.060  1.00 89.51           C  
ATOM   1738  O   ILE A 218      10.170  11.005 -43.719  1.00 89.51           O  
ATOM   1739  CG1 ILE A 218      14.756  11.016 -44.705  1.00 89.51           C  
ATOM   1740  CG2 ILE A 218      13.274  10.993 -42.657  1.00 89.51           C  
ATOM   1741  CD1 ILE A 218      16.055  11.477 -44.031  1.00 89.51           C  
ATOM   1742  N   LEU A 219      10.637  13.101 -44.381  1.00 89.07           N  
ATOM   1743  CA  LEU A 219       9.401  13.685 -43.868  1.00 89.07           C  
ATOM   1744  C   LEU A 219       8.149  13.107 -44.529  1.00 89.07           C  
ATOM   1745  CB  LEU A 219       9.435  15.211 -44.035  1.00 89.07           C  
ATOM   1746  O   LEU A 219       7.153  12.949 -43.829  1.00 89.07           O  
ATOM   1747  CG  LEU A 219      10.207  15.937 -42.924  1.00 89.07           C  
ATOM   1748  CD1 LEU A 219      10.264  17.429 -43.250  1.00 89.07           C  
ATOM   1749  CD2 LEU A 219       9.502  15.748 -41.574  1.00 89.07           C  
ATOM   1750  N   ALA A 220       8.184  12.730 -45.808  1.00 89.03           N  
ATOM   1751  CA  ALA A 220       7.042  12.127 -46.497  1.00 89.03           C  
ATOM   1752  C   ALA A 220       6.611  10.775 -45.892  1.00 89.03           C  
ATOM   1753  CB  ALA A 220       7.387  11.992 -47.984  1.00 89.03           C  
ATOM   1754  O   ALA A 220       5.436  10.415 -45.960  1.00 89.03           O  
ATOM   1755  N   ILE A 221       7.529  10.047 -45.245  1.00 85.31           N  
ATOM   1756  CA  ILE A 221       7.243   8.766 -44.573  1.00 85.31           C  
ATOM   1757  C   ILE A 221       6.765   8.981 -43.128  1.00 85.31           C  
ATOM   1758  CB  ILE A 221       8.486   7.851 -44.627  1.00 85.31           C  
ATOM   1759  O   ILE A 221       6.055   8.144 -42.562  1.00 85.31           O  
ATOM   1760  CG1 ILE A 221       8.975   7.639 -46.079  1.00 85.31           C  
ATOM   1761  CG2 ILE A 221       8.189   6.482 -43.977  1.00 85.31           C  
ATOM   1762  CD1 ILE A 221      10.356   6.977 -46.125  1.00 85.31           C  
ATOM   1763  N   SER A 222       7.105  10.119 -42.517  1.00 82.73           N  
ATOM   1764  CA  SER A 222       6.789  10.400 -41.112  1.00 82.73           C  
ATOM   1765  C   SER A 222       5.289  10.333 -40.755  1.00 82.73           C  
ATOM   1766  CB  SER A 222       7.443  11.708 -40.652  1.00 82.73           C  
ATOM   1767  O   SER A 222       4.986   9.773 -39.696  1.00 82.73           O  
ATOM   1768  OG  SER A 222       6.798  12.856 -41.156  1.00 82.73           O  
ATOM   1769  N   PRO A 223       4.316  10.754 -41.603  1.00 84.98           N  
ATOM   1770  CA  PRO A 223       2.895  10.567 -41.313  1.00 84.98           C  
ATOM   1771  C   PRO A 223       2.495   9.093 -41.233  1.00 84.98           C  
ATOM   1772  CB  PRO A 223       2.128  11.267 -42.443  1.00 84.98           C  
ATOM   1773  O   PRO A 223       1.624   8.743 -40.442  1.00 84.98           O  
ATOM   1774  CG  PRO A 223       3.127  12.277 -42.988  1.00 84.98           C  
ATOM   1775  CD  PRO A 223       4.438  11.522 -42.833  1.00 84.98           C  
ATOM   1776  N   VAL A 224       3.140   8.217 -42.012  1.00 86.76           N  
ATOM   1777  CA  VAL A 224       2.874   6.770 -42.003  1.00 86.76           C  
ATOM   1778  C   VAL A 224       3.378   6.146 -40.700  1.00 86.76           C  
ATOM   1779  CB  VAL A 224       3.501   6.074 -43.229  1.00 86.76           C  
ATOM   1780  O   VAL A 224       2.661   5.365 -40.071  1.00 86.76           O  
ATOM   1781  CG1 VAL A 224       3.095   4.597 -43.291  1.00 86.76           C  
ATOM   1782  CG2 VAL A 224       3.060   6.734 -44.544  1.00 86.76           C  
ATOM   1783  N   LEU A 225       4.569   6.547 -40.241  1.00 84.04           N  
ATOM   1784  CA  LEU A 225       5.103   6.150 -38.932  1.00 84.04           C  
ATOM   1785  C   LEU A 225       4.210   6.651 -37.786  1.00 84.04           C  
ATOM   1786  CB  LEU A 225       6.541   6.684 -38.775  1.00 84.04           C  
ATOM   1787  O   LEU A 225       3.847   5.876 -36.898  1.00 84.04           O  
ATOM   1788  CG  LEU A 225       7.586   5.975 -39.654  1.00 84.04           C  
ATOM   1789  CD1 LEU A 225       8.912   6.733 -39.607  1.00 84.04           C  
ATOM   1790  CD2 LEU A 225       7.849   4.550 -39.166  1.00 84.04           C  
ATOM   1791  N   GLY A 226       3.796   7.921 -37.837  1.00 84.20           N  
ATOM   1792  CA  GLY A 226       2.890   8.519 -36.856  1.00 84.20           C  
ATOM   1793  C   GLY A 226       1.520   7.834 -36.820  1.00 84.20           C  
ATOM   1794  O   GLY A 226       1.000   7.549 -35.740  1.00 84.20           O  
ATOM   1795  N   LEU A 227       0.959   7.496 -37.985  1.00 86.98           N  
ATOM   1796  CA  LEU A 227      -0.298   6.756 -38.093  1.00 86.98           C  
ATOM   1797  C   LEU A 227      -0.171   5.345 -37.506  1.00 86.98           C  
ATOM   1798  CB  LEU A 227      -0.743   6.723 -39.567  1.00 86.98           C  
ATOM   1799  O   LEU A 227      -1.052   4.924 -36.757  1.00 86.98           O  
ATOM   1800  CG  LEU A 227      -2.088   6.011 -39.808  1.00 86.98           C  
ATOM   1801  CD1 LEU A 227      -3.251   6.715 -39.102  1.00 86.98           C  
ATOM   1802  CD2 LEU A 227      -2.391   5.971 -41.305  1.00 86.98           C  
ATOM   1803  N   SER A 228       0.927   4.638 -37.788  1.00 84.43           N  
ATOM   1804  CA  SER A 228       1.205   3.314 -37.216  1.00 84.43           C  
ATOM   1805  C   SER A 228       1.249   3.357 -35.683  1.00 84.43           C  
ATOM   1806  CB  SER A 228       2.521   2.776 -37.786  1.00 84.43           C  
ATOM   1807  O   SER A 228       0.551   2.589 -35.013  1.00 84.43           O  
ATOM   1808  OG  SER A 228       2.757   1.472 -37.298  1.00 84.43           O  
ATOM   1809  N   ALA A 229       1.967   4.331 -35.112  1.00 83.98           N  
ATOM   1810  CA  ALA A 229       2.031   4.537 -33.665  1.00 83.98           C  
ATOM   1811  C   ALA A 229       0.662   4.905 -33.056  1.00 83.98           C  
ATOM   1812  CB  ALA A 229       3.086   5.612 -33.380  1.00 83.98           C  
ATOM   1813  O   ALA A 229       0.293   4.393 -31.996  1.00 83.98           O  
ATOM   1814  N   ALA A 230      -0.130   5.746 -33.731  1.00 86.24           N  
ATOM   1815  CA  ALA A 230      -1.472   6.121 -33.280  1.00 86.24           C  
ATOM   1816  C   ALA A 230      -2.451   4.933 -33.296  1.00 86.24           C  
ATOM   1817  CB  ALA A 230      -1.978   7.272 -34.158  1.00 86.24           C  
ATOM   1818  O   ALA A 230      -3.233   4.746 -32.355  1.00 86.24           O  
ATOM   1819  N   VAL A 231      -2.398   4.101 -34.342  1.00 87.15           N  
ATOM   1820  CA  VAL A 231      -3.184   2.863 -34.444  1.00 87.15           C  
ATOM   1821  C   VAL A 231      -2.794   1.897 -33.327  1.00 87.15           C  
ATOM   1822  CB  VAL A 231      -3.023   2.223 -35.839  1.00 87.15           C  
ATOM   1823  O   VAL A 231      -3.679   1.396 -32.628  1.00 87.15           O  
ATOM   1824  CG1 VAL A 231      -3.614   0.809 -35.908  1.00 87.15           C  
ATOM   1825  CG2 VAL A 231      -3.750   3.062 -36.898  1.00 87.15           C  
ATOM   1826  N   TRP A 232      -1.493   1.699 -33.096  1.00 86.09           N  
ATOM   1827  CA  TRP A 232      -0.985   0.892 -31.988  1.00 86.09           C  
ATOM   1828  C   TRP A 232      -1.525   1.366 -30.635  1.00 86.09           C  
ATOM   1829  CB  TRP A 232       0.543   0.938 -31.977  1.00 86.09           C  
ATOM   1830  O   TRP A 232      -2.111   0.569 -29.901  1.00 86.09           O  
ATOM   1831  CG  TRP A 232       1.166   0.316 -30.766  1.00 86.09           C  
ATOM   1832  CD1 TRP A 232       1.055  -0.975 -30.385  1.00 86.09           C  
ATOM   1833  CD2 TRP A 232       1.916   0.978 -29.705  1.00 86.09           C  
ATOM   1834  CE2 TRP A 232       2.300  -0.006 -28.746  1.00 86.09           C  
ATOM   1835  CE3 TRP A 232       2.288   2.314 -29.444  1.00 86.09           C  
ATOM   1836  NE1 TRP A 232       1.776  -1.185 -29.229  1.00 86.09           N  
ATOM   1837  CH2 TRP A 232       3.406   1.647 -27.374  1.00 86.09           C  
ATOM   1838  CZ2 TRP A 232       3.043   0.309 -27.601  1.00 86.09           C  
ATOM   1839  CZ3 TRP A 232       3.024   2.644 -28.290  1.00 86.09           C  
ATOM   1840  N   ALA A 233      -1.406   2.662 -30.329  1.00 84.71           N  
ATOM   1841  CA  ALA A 233      -1.865   3.231 -29.063  1.00 84.71           C  
ATOM   1842  C   ALA A 233      -3.375   3.013 -28.845  1.00 84.71           C  
ATOM   1843  CB  ALA A 233      -1.497   4.720 -29.047  1.00 84.71           C  
ATOM   1844  O   ALA A 233      -3.806   2.603 -27.762  1.00 84.71           O  
ATOM   1845  N   LYS A 234      -4.190   3.208 -29.892  1.00 88.48           N  
ATOM   1846  CA  LYS A 234      -5.647   3.000 -29.840  1.00 88.48           C  
ATOM   1847  C   LYS A 234      -6.018   1.530 -29.625  1.00 88.48           C  
ATOM   1848  CB  LYS A 234      -6.263   3.565 -31.127  1.00 88.48           C  
ATOM   1849  O   LYS A 234      -6.906   1.229 -28.823  1.00 88.48           O  
ATOM   1850  CG  LYS A 234      -7.799   3.591 -31.080  1.00 88.48           C  
ATOM   1851  CD  LYS A 234      -8.352   4.240 -32.354  1.00 88.48           C  
ATOM   1852  CE  LYS A 234      -9.881   4.340 -32.297  1.00 88.48           C  
ATOM   1853  NZ  LYS A 234     -10.419   4.979 -33.525  1.00 88.48           N  
ATOM   1854  N   ILE A 235      -5.346   0.616 -30.324  1.00 88.39           N  
ATOM   1855  CA  ILE A 235      -5.549  -0.831 -30.182  1.00 88.39           C  
ATOM   1856  C   ILE A 235      -5.145  -1.281 -28.774  1.00 88.39           C  
ATOM   1857  CB  ILE A 235      -4.779  -1.577 -31.297  1.00 88.39           C  
ATOM   1858  O   ILE A 235      -5.932  -1.943 -28.095  1.00 88.39           O  
ATOM   1859  CG1 ILE A 235      -5.476  -1.337 -32.658  1.00 88.39           C  
ATOM   1860  CG2 ILE A 235      -4.687  -3.088 -31.034  1.00 88.39           C  
ATOM   1861  CD1 ILE A 235      -4.717  -1.922 -33.856  1.00 88.39           C  
ATOM   1862  N   LEU A 236      -3.961  -0.877 -28.307  1.00 86.34           N  
ATOM   1863  CA  LEU A 236      -3.437  -1.237 -26.991  1.00 86.34           C  
ATOM   1864  C   LEU A 236      -4.358  -0.761 -25.860  1.00 86.34           C  
ATOM   1865  CB  LEU A 236      -2.017  -0.660 -26.851  1.00 86.34           C  
ATOM   1866  O   LEU A 236      -4.648  -1.539 -24.946  1.00 86.34           O  
ATOM   1867  CG  LEU A 236      -1.335  -0.987 -25.509  1.00 86.34           C  
ATOM   1868  CD1 LEU A 236      -1.152  -2.495 -25.308  1.00 86.34           C  
ATOM   1869  CD2 LEU A 236       0.036  -0.323 -25.450  1.00 86.34           C  
ATOM   1870  N   SER A 237      -4.860   0.476 -25.940  1.00 86.75           N  
ATOM   1871  CA  SER A 237      -5.834   1.012 -24.982  1.00 86.75           C  
ATOM   1872  C   SER A 237      -7.131   0.194 -24.986  1.00 86.75           C  
ATOM   1873  CB  SER A 237      -6.090   2.494 -25.279  1.00 86.75           C  
ATOM   1874  O   SER A 237      -7.548  -0.289 -23.935  1.00 86.75           O  
ATOM   1875  OG  SER A 237      -7.174   3.004 -24.525  1.00 86.75           O  
ATOM   1876  N   SER A 238      -7.714  -0.077 -26.161  1.00 91.17           N  
ATOM   1877  CA  SER A 238      -8.964  -0.845 -26.262  1.00 91.17           C  
ATOM   1878  C   SER A 238      -8.844  -2.271 -25.712  1.00 91.17           C  
ATOM   1879  CB  SER A 238      -9.423  -0.906 -27.722  1.00 91.17           C  
ATOM   1880  O   SER A 238      -9.753  -2.755 -25.033  1.00 91.17           O  
ATOM   1881  OG  SER A 238     -10.680  -1.563 -27.810  1.00 91.17           O  
ATOM   1882  N   PHE A 239      -7.739  -2.966 -25.994  1.00 90.82           N  
ATOM   1883  CA  PHE A 239      -7.519  -4.318 -25.477  1.00 90.82           C  
ATOM   1884  C   PHE A 239      -7.200  -4.338 -23.984  1.00 90.82           C  
ATOM   1885  CB  PHE A 239      -6.427  -5.030 -26.279  1.00 90.82           C  
ATOM   1886  O   PHE A 239      -7.585  -5.291 -23.312  1.00 90.82           O  
ATOM   1887  CG  PHE A 239      -6.952  -5.690 -27.537  1.00 90.82           C  
ATOM   1888  CD1 PHE A 239      -7.691  -6.884 -27.447  1.00 90.82           C  
ATOM   1889  CD2 PHE A 239      -6.712  -5.117 -28.795  1.00 90.82           C  
ATOM   1890  CE1 PHE A 239      -8.192  -7.495 -28.611  1.00 90.82           C  
ATOM   1891  CE2 PHE A 239      -7.219  -5.720 -29.957  1.00 90.82           C  
ATOM   1892  CZ  PHE A 239      -7.954  -6.912 -29.868  1.00 90.82           C  
ATOM   1893  N   THR A 240      -6.549  -3.300 -23.457  1.00 88.89           N  
ATOM   1894  CA  THR A 240      -6.302  -3.174 -22.014  1.00 88.89           C  
ATOM   1895  C   THR A 240      -7.612  -2.991 -21.247  1.00 88.89           C  
ATOM   1896  CB  THR A 240      -5.302  -2.047 -21.732  1.00 88.89           C  
ATOM   1897  O   THR A 240      -7.832  -3.704 -20.271  1.00 88.89           O  
ATOM   1898  CG2 THR A 240      -4.976  -1.900 -20.247  1.00 88.89           C  
ATOM   1899  OG1 THR A 240      -4.094  -2.374 -22.395  1.00 88.89           O  
ATOM   1900  N   ASP A 241      -8.530  -2.154 -21.737  1.00 88.68           N  
ATOM   1901  CA  ASP A 241      -9.858  -1.991 -21.126  1.00 88.68           C  
ATOM   1902  C   ASP A 241     -10.666  -3.303 -21.159  1.00 88.68           C  
ATOM   1903  CB  ASP A 241     -10.631  -0.873 -21.848  1.00 88.68           C  
ATOM   1904  O   ASP A 241     -11.271  -3.701 -20.162  1.00 88.68           O  
ATOM   1905  CG  ASP A 241     -10.059   0.537 -21.643  1.00 88.68           C  
ATOM   1906  OD1 ASP A 241      -9.280   0.731 -20.685  1.00 88.68           O  
ATOM   1907  OD2 ASP A 241     -10.436   1.423 -22.446  1.00 88.68           O  
ATOM   1908  N   LYS A 242     -10.633  -4.031 -22.285  1.00 92.72           N  
ATOM   1909  CA  LYS A 242     -11.299  -5.342 -22.417  1.00 92.72           C  
ATOM   1910  C   LYS A 242     -10.708  -6.404 -21.487  1.00 92.72           C  
ATOM   1911  CB  LYS A 242     -11.237  -5.828 -23.871  1.00 92.72           C  
ATOM   1912  O   LYS A 242     -11.462  -7.196 -20.929  1.00 92.72           O  
ATOM   1913  CG  LYS A 242     -12.183  -5.043 -24.787  1.00 92.72           C  
ATOM   1914  CD  LYS A 242     -11.977  -5.463 -26.247  1.00 92.72           C  
ATOM   1915  CE  LYS A 242     -12.889  -4.626 -27.146  1.00 92.72           C  
ATOM   1916  NZ  LYS A 242     -12.619  -4.874 -28.582  1.00 92.72           N  
ATOM   1917  N   GLU A 243      -9.385  -6.439 -21.330  1.00 90.02           N  
ATOM   1918  CA  GLU A 243      -8.692  -7.363 -20.421  1.00 90.02           C  
ATOM   1919  C   GLU A 243      -9.090  -7.095 -18.961  1.00 90.02           C  
ATOM   1920  CB  GLU A 243      -7.171  -7.229 -20.631  1.00 90.02           C  
ATOM   1921  O   GLU A 243      -9.429  -8.033 -18.236  1.00 90.02           O  
ATOM   1922  CG  GLU A 243      -6.326  -8.231 -19.823  1.00 90.02           C  
ATOM   1923  CD  GLU A 243      -4.803  -7.993 -19.947  1.00 90.02           C  
ATOM   1924  OE1 GLU A 243      -4.034  -8.737 -19.296  1.00 90.02           O  
ATOM   1925  OE2 GLU A 243      -4.375  -7.050 -20.664  1.00 90.02           O  
ATOM   1926  N   LEU A 244      -9.126  -5.819 -18.552  1.00 89.52           N  
ATOM   1927  CA  LEU A 244      -9.559  -5.410 -17.214  1.00 89.52           C  
ATOM   1928  C   LEU A 244     -11.020  -5.795 -16.944  1.00 89.52           C  
ATOM   1929  CB  LEU A 244      -9.347  -3.895 -17.036  1.00 89.52           C  
ATOM   1930  O   LEU A 244     -11.305  -6.374 -15.898  1.00 89.52           O  
ATOM   1931  CG  LEU A 244      -7.875  -3.457 -16.911  1.00 89.52           C  
ATOM   1932  CD1 LEU A 244      -7.794  -1.930 -16.915  1.00 89.52           C  
ATOM   1933  CD2 LEU A 244      -7.227  -3.963 -15.619  1.00 89.52           C  
ATOM   1934  N   LEU A 245     -11.934  -5.551 -17.891  1.00 91.96           N  
ATOM   1935  CA  LEU A 245     -13.347  -5.936 -17.766  1.00 91.96           C  
ATOM   1936  C   LEU A 245     -13.544  -7.458 -17.697  1.00 91.96           C  
ATOM   1937  CB  LEU A 245     -14.142  -5.362 -18.952  1.00 91.96           C  
ATOM   1938  O   LEU A 245     -14.374  -7.942 -16.927  1.00 91.96           O  
ATOM   1939  CG  LEU A 245     -14.370  -3.841 -18.899  1.00 91.96           C  
ATOM   1940  CD1 LEU A 245     -14.991  -3.384 -20.220  1.00 91.96           C  
ATOM   1941  CD2 LEU A 245     -15.315  -3.441 -17.763  1.00 91.96           C  
ATOM   1942  N   ALA A 246     -12.779  -8.224 -18.478  1.00 91.77           N  
ATOM   1943  CA  ALA A 246     -12.841  -9.681 -18.449  1.00 91.77           C  
ATOM   1944  C   ALA A 246     -12.338 -10.244 -17.114  1.00 91.77           C  
ATOM   1945  CB  ALA A 246     -12.046 -10.224 -19.632  1.00 91.77           C  
ATOM   1946  O   ALA A 246     -12.982 -11.117 -16.532  1.00 91.77           O  
ATOM   1947  N   TYR A 247     -11.228  -9.712 -16.586  1.00 92.81           N  
ATOM   1948  CA  TYR A 247     -10.750 -10.105 -15.263  1.00 92.81           C  
ATOM   1949  C   TYR A 247     -11.690  -9.645 -14.145  1.00 92.81           C  
ATOM   1950  CB  TYR A 247      -9.320  -9.612 -15.015  1.00 92.81           C  
ATOM   1951  O   TYR A 247     -11.879 -10.399 -13.200  1.00 92.81           O  
ATOM   1952  CG  TYR A 247      -8.797 -10.081 -13.668  1.00 92.81           C  
ATOM   1953  CD1 TYR A 247      -8.753  -9.194 -12.574  1.00 92.81           C  
ATOM   1954  CD2 TYR A 247      -8.494 -11.442 -13.475  1.00 92.81           C  
ATOM   1955  CE1 TYR A 247      -8.419  -9.668 -11.291  1.00 92.81           C  
ATOM   1956  CE2 TYR A 247      -8.140 -11.914 -12.197  1.00 92.81           C  
ATOM   1957  OH  TYR A 247      -7.818 -11.532  -9.870  1.00 92.81           O  
ATOM   1958  CZ  TYR A 247      -8.110 -11.033 -11.100  1.00 92.81           C  
ATOM   1959  N   ALA A 248     -12.335  -8.478 -14.252  1.00 92.52           N  
ATOM   1960  CA  ALA A 248     -13.261  -7.976 -13.232  1.00 92.52           C  
ATOM   1961  C   ALA A 248     -14.402  -8.964 -12.921  1.00 92.52           C  
ATOM   1962  CB  ALA A 248     -13.809  -6.617 -13.683  1.00 92.52           C  
ATOM   1963  O   ALA A 248     -14.794  -9.098 -11.765  1.00 92.52           O  
ATOM   1964  N   LYS A 249     -14.882  -9.729 -13.914  1.00 91.41           N  
ATOM   1965  CA  LYS A 249     -15.858 -10.815 -13.695  1.00 91.41           C  
ATOM   1966  C   LYS A 249     -15.296 -11.949 -12.830  1.00 91.41           C  
ATOM   1967  CB  LYS A 249     -16.305 -11.410 -15.035  1.00 91.41           C  
ATOM   1968  O   LYS A 249     -15.996 -12.470 -11.969  1.00 91.41           O  
ATOM   1969  CG  LYS A 249     -17.065 -10.450 -15.962  1.00 91.41           C  
ATOM   1970  CD  LYS A 249     -17.338 -11.209 -17.268  1.00 91.41           C  
ATOM   1971  CE  LYS A 249     -18.023 -10.377 -18.350  1.00 91.41           C  
ATOM   1972  NZ  LYS A 249     -18.032 -11.146 -19.625  1.00 91.41           N  
ATOM   1973  N   ALA A 250     -14.045 -12.352 -13.065  1.00 93.41           N  
ATOM   1974  CA  ALA A 250     -13.370 -13.366 -12.254  1.00 93.41           C  
ATOM   1975  C   ALA A 250     -13.020 -12.817 -10.859  1.00 93.41           C  
ATOM   1976  CB  ALA A 250     -12.130 -13.864 -13.012  1.00 93.41           C  
ATOM   1977  O   ALA A 250     -13.223 -13.501  -9.863  1.00 93.41           O  
ATOM   1978  N   GLY A 251     -12.545 -11.572 -10.786  1.00 94.24           N  
ATOM   1979  CA  GLY A 251     -12.228 -10.869  -9.545  1.00 94.24           C  
ATOM   1980  C   GLY A 251     -13.435 -10.732  -8.619  1.00 94.24           C  
ATOM   1981  O   GLY A 251     -13.300 -11.026  -7.441  1.00 94.24           O  
ATOM   1982  N   ALA A 252     -14.615 -10.401  -9.156  1.00 91.97           N  
ATOM   1983  CA  ALA A 252     -15.851 -10.318  -8.374  1.00 91.97           C  
ATOM   1984  C   ALA A 252     -16.241 -11.664  -7.737  1.00 91.97           C  
ATOM   1985  CB  ALA A 252     -16.965  -9.796  -9.289  1.00 91.97           C  
ATOM   1986  O   ALA A 252     -16.646 -11.697  -6.581  1.00 91.97           O  
ATOM   1987  N   VAL A 253     -16.065 -12.778  -8.463  1.00 93.14           N  
ATOM   1988  CA  VAL A 253     -16.271 -14.129  -7.908  1.00 93.14           C  
ATOM   1989  C   VAL A 253     -15.274 -14.409  -6.784  1.00 93.14           C  
ATOM   1990  CB  VAL A 253     -16.165 -15.205  -9.011  1.00 93.14           C  
ATOM   1991  O   VAL A 253     -15.661 -14.921  -5.740  1.00 93.14           O  
ATOM   1992  CG1 VAL A 253     -16.129 -16.640  -8.469  1.00 93.14           C  
ATOM   1993  CG2 VAL A 253     -17.344 -15.097  -9.984  1.00 93.14           C  
ATOM   1994  N   ALA A 254     -13.997 -14.067  -6.971  1.00 94.46           N  
ATOM   1995  CA  ALA A 254     -12.989 -14.267  -5.933  1.00 94.46           C  
ATOM   1996  C   ALA A 254     -13.280 -13.431  -4.674  1.00 94.46           C  
ATOM   1997  CB  ALA A 254     -11.600 -13.971  -6.511  1.00 94.46           C  
ATOM   1998  O   ALA A 254     -13.194 -13.961  -3.572  1.00 94.46           O  
ATOM   1999  N   GLU A 255     -13.659 -12.162  -4.829  1.00 93.42           N  
ATOM   2000  CA  GLU A 255     -13.984 -11.260  -3.720  1.00 93.42           C  
ATOM   2001  C   GLU A 255     -15.186 -11.762  -2.911  1.00 93.42           C  
ATOM   2002  CB  GLU A 255     -14.229  -9.858  -4.296  1.00 93.42           C  
ATOM   2003  O   GLU A 255     -15.094 -11.894  -1.691  1.00 93.42           O  
ATOM   2004  CG  GLU A 255     -14.456  -8.787  -3.218  1.00 93.42           C  
ATOM   2005  CD  GLU A 255     -14.546  -7.362  -3.796  1.00 93.42           C  
ATOM   2006  OE1 GLU A 255     -14.599  -6.417  -2.977  1.00 93.42           O  
ATOM   2007  OE2 GLU A 255     -14.517  -7.206  -5.042  1.00 93.42           O  
ATOM   2008  N   GLU A 256     -16.274 -12.128  -3.594  1.00 92.65           N  
ATOM   2009  CA  GLU A 256     -17.477 -12.695  -2.980  1.00 92.65           C  
ATOM   2010  C   GLU A 256     -17.161 -13.971  -2.183  1.00 92.65           C  
ATOM   2011  CB  GLU A 256     -18.478 -12.983  -4.110  1.00 92.65           C  
ATOM   2012  O   GLU A 256     -17.538 -14.100  -1.018  1.00 92.65           O  
ATOM   2013  CG  GLU A 256     -19.785 -13.598  -3.605  1.00 92.65           C  
ATOM   2014  CD  GLU A 256     -20.698 -14.050  -4.748  1.00 92.65           C  
ATOM   2015  OE1 GLU A 256     -21.918 -14.048  -4.538  1.00 92.65           O  
ATOM   2016  OE2 GLU A 256     -20.215 -14.527  -5.806  1.00 92.65           O  
ATOM   2017  N   VAL A 257     -16.427 -14.909  -2.790  1.00 94.89           N  
ATOM   2018  CA  VAL A 257     -16.096 -16.207  -2.181  1.00 94.89           C  
ATOM   2019  C   VAL A 257     -15.172 -16.045  -0.978  1.00 94.89           C  
ATOM   2020  CB  VAL A 257     -15.465 -17.129  -3.238  1.00 94.89           C  
ATOM   2021  O   VAL A 257     -15.382 -16.691   0.046  1.00 94.89           O  
ATOM   2022  CG1 VAL A 257     -14.865 -18.419  -2.670  1.00 94.89           C  
ATOM   2023  CG2 VAL A 257     -16.530 -17.538  -4.257  1.00 94.89           C  
ATOM   2024  N   LEU A 258     -14.155 -15.188  -1.083  1.00 94.84           N  
ATOM   2025  CA  LEU A 258     -13.200 -14.950  -0.003  1.00 94.84           C  
ATOM   2026  C   LEU A 258     -13.837 -14.158   1.153  1.00 94.84           C  
ATOM   2027  CB  LEU A 258     -11.960 -14.243  -0.576  1.00 94.84           C  
ATOM   2028  O   LEU A 258     -13.527 -14.435   2.307  1.00 94.84           O  
ATOM   2029  CG  LEU A 258     -11.098 -15.086  -1.535  1.00 94.84           C  
ATOM   2030  CD1 LEU A 258     -10.028 -14.193  -2.169  1.00 94.84           C  
ATOM   2031  CD2 LEU A 258     -10.378 -16.238  -0.838  1.00 94.84           C  
ATOM   2032  N   ALA A 259     -14.763 -13.228   0.881  1.00 92.46           N  
ATOM   2033  CA  ALA A 259     -15.572 -12.579   1.919  1.00 92.46           C  
ATOM   2034  C   ALA A 259     -16.510 -13.573   2.625  1.00 92.46           C  
ATOM   2035  CB  ALA A 259     -16.382 -11.438   1.287  1.00 92.46           C  
ATOM   2036  O   ALA A 259     -16.669 -13.528   3.844  1.00 92.46           O  
ATOM   2037  N   ALA A 260     -17.097 -14.503   1.870  1.00 93.24           N  
ATOM   2038  CA  ALA A 260     -18.029 -15.510   2.366  1.00 93.24           C  
ATOM   2039  C   ALA A 260     -17.357 -16.834   2.777  1.00 93.24           C  
ATOM   2040  CB  ALA A 260     -19.114 -15.717   1.305  1.00 93.24           C  
ATOM   2041  O   ALA A 260     -18.043 -17.851   2.907  1.00 93.24           O  
ATOM   2042  N   ILE A 261     -16.036 -16.854   2.991  1.00 95.08           N  
ATOM   2043  CA  ILE A 261     -15.254 -18.097   3.071  1.00 95.08           C  
ATOM   2044  C   ILE A 261     -15.754 -19.070   4.143  1.00 95.08           C  
ATOM   2045  CB  ILE A 261     -13.756 -17.774   3.239  1.00 95.08           C  
ATOM   2046  O   ILE A 261     -15.826 -20.270   3.894  1.00 95.08           O  
ATOM   2047  CG1 ILE A 261     -12.871 -19.027   3.119  1.00 95.08           C  
ATOM   2048  CG2 ILE A 261     -13.438 -17.073   4.574  1.00 95.08           C  
ATOM   2049  CD1 ILE A 261     -12.946 -19.738   1.762  1.00 95.08           C  
ATOM   2050  N   ARG A 262     -16.198 -18.571   5.305  1.00 93.75           N  
ATOM   2051  CA  ARG A 262     -16.771 -19.411   6.374  1.00 93.75           C  
ATOM   2052  C   ARG A 262     -18.040 -20.140   5.915  1.00 93.75           C  
ATOM   2053  CB  ARG A 262     -17.042 -18.569   7.631  1.00 93.75           C  
ATOM   2054  O   ARG A 262     -18.218 -21.311   6.230  1.00 93.75           O  
ATOM   2055  CG  ARG A 262     -15.754 -18.001   8.255  1.00 93.75           C  
ATOM   2056  CD  ARG A 262     -16.072 -17.256   9.557  1.00 93.75           C  
ATOM   2057  NE  ARG A 262     -14.858 -16.701  10.192  1.00 93.75           N  
ATOM   2058  NH1 ARG A 262     -15.751 -16.354  12.276  1.00 93.75           N  
ATOM   2059  NH2 ARG A 262     -13.593 -15.930  11.927  1.00 93.75           N  
ATOM   2060  CZ  ARG A 262     -14.737 -16.327  11.453  1.00 93.75           C  
ATOM   2061  N   THR A 263     -18.874 -19.479   5.108  1.00 93.85           N  
ATOM   2062  CA  THR A 263     -20.075 -20.082   4.503  1.00 93.85           C  
ATOM   2063  C   THR A 263     -19.680 -21.115   3.446  1.00 93.85           C  
ATOM   2064  CB  THR A 263     -20.985 -19.005   3.880  1.00 93.85           C  
ATOM   2065  O   THR A 263     -20.184 -22.233   3.454  1.00 93.85           O  
ATOM   2066  CG2 THR A 263     -22.296 -19.564   3.334  1.00 93.85           C  
ATOM   2067  OG1 THR A 263     -21.354 -18.050   4.849  1.00 93.85           O  
ATOM   2068  N   VAL A 264     -18.731 -20.780   2.566  1.00 95.26           N  
ATOM   2069  CA  VAL A 264     -18.243 -21.693   1.514  1.00 95.26           C  
ATOM   2070  C   VAL A 264     -17.646 -22.969   2.122  1.00 95.26           C  
ATOM   2071  CB  VAL A 264     -17.210 -20.975   0.622  1.00 95.26           C  
ATOM   2072  O   VAL A 264     -17.911 -24.066   1.632  1.00 95.26           O  
ATOM   2073  CG1 VAL A 264     -16.630 -21.892  -0.464  1.00 95.26           C  
ATOM   2074  CG2 VAL A 264     -17.831 -19.754  -0.071  1.00 95.26           C  
ATOM   2075  N   ILE A 265     -16.880 -22.836   3.210  1.00 94.99           N  
ATOM   2076  CA  ILE A 265     -16.263 -23.954   3.932  1.00 94.99           C  
ATOM   2077  C   ILE A 265     -17.317 -24.819   4.644  1.00 94.99           C  
ATOM   2078  CB  ILE A 265     -15.154 -23.421   4.878  1.00 94.99           C  
ATOM   2079  O   ILE A 265     -17.235 -26.043   4.537  1.00 94.99           O  
ATOM   2080  CG1 ILE A 265     -13.946 -22.912   4.050  1.00 94.99           C  
ATOM   2081  CG2 ILE A 265     -14.641 -24.489   5.854  1.00 94.99           C  
ATOM   2082  CD1 ILE A 265     -12.807 -22.306   4.882  1.00 94.99           C  
ATOM   2083  N   ALA A 266     -18.311 -24.222   5.313  1.00 93.92           N  
ATOM   2084  CA  ALA A 266     -19.371 -24.954   6.026  1.00 93.92           C  
ATOM   2085  C   ALA A 266     -20.287 -25.778   5.097  1.00 93.92           C  
ATOM   2086  CB  ALA A 266     -20.210 -23.941   6.806  1.00 93.92           C  
ATOM   2087  O   ALA A 266     -20.763 -26.859   5.449  1.00 93.92           O  
ATOM   2088  N   PHE A 267     -20.533 -25.288   3.880  1.00 94.59           N  
ATOM   2089  CA  PHE A 267     -21.368 -25.976   2.886  1.00 94.59           C  
ATOM   2090  C   PHE A 267     -20.565 -26.825   1.878  1.00 94.59           C  
ATOM   2091  CB  PHE A 267     -22.328 -24.968   2.238  1.00 94.59           C  
ATOM   2092  O   PHE A 267     -21.137 -27.358   0.927  1.00 94.59           O  
ATOM   2093  CG  PHE A 267     -23.398 -24.446   3.187  1.00 94.59           C  
ATOM   2094  CD1 PHE A 267     -24.458 -25.283   3.574  1.00 94.59           C  
ATOM   2095  CD2 PHE A 267     -23.336 -23.141   3.709  1.00 94.59           C  
ATOM   2096  CE1 PHE A 267     -25.436 -24.830   4.477  1.00 94.59           C  
ATOM   2097  CE2 PHE A 267     -24.293 -22.695   4.639  1.00 94.59           C  
ATOM   2098  CZ  PHE A 267     -25.346 -23.540   5.026  1.00 94.59           C  
ATOM   2099  N   GLY A 268     -19.242 -26.961   2.051  1.00 93.18           N  
ATOM   2100  CA  GLY A 268     -18.393 -27.779   1.170  1.00 93.18           C  
ATOM   2101  C   GLY A 268     -18.322 -27.277  -0.282  1.00 93.18           C  
ATOM   2102  O   GLY A 268     -18.106 -28.053  -1.213  1.00 93.18           O  
ATOM   2103  N   GLY A 269     -18.536 -25.976  -0.505  1.00 93.32           N  
ATOM   2104  CA  GLY A 269     -18.680 -25.369  -1.832  1.00 93.32           C  
ATOM   2105  C   GLY A 269     -17.365 -25.080  -2.568  1.00 93.32           C  
ATOM   2106  O   GLY A 269     -17.392 -24.546  -3.678  1.00 93.32           O  
ATOM   2107  N   GLN A 270     -16.202 -25.428  -2.000  1.00 94.82           N  
ATOM   2108  CA  GLN A 270     -14.895 -24.994  -2.518  1.00 94.82           C  
ATOM   2109  C   GLN A 270     -14.644 -25.398  -3.985  1.00 94.82           C  
ATOM   2110  CB  GLN A 270     -13.755 -25.554  -1.652  1.00 94.82           C  
ATOM   2111  O   GLN A 270     -14.127 -24.600  -4.767  1.00 94.82           O  
ATOM   2112  CG  GLN A 270     -13.729 -25.096  -0.182  1.00 94.82           C  
ATOM   2113  CD  GLN A 270     -14.371 -26.084   0.790  1.00 94.82           C  
ATOM   2114  NE2 GLN A 270     -13.969 -26.080   2.041  1.00 94.82           N  
ATOM   2115  OE1 GLN A 270     -15.216 -26.894   0.444  1.00 94.82           O  
ATOM   2116  N   LYS A 271     -15.023 -26.621  -4.391  1.00 94.14           N  
ATOM   2117  CA  LYS A 271     -14.839 -27.093  -5.781  1.00 94.14           C  
ATOM   2118  C   LYS A 271     -15.723 -26.328  -6.773  1.00 94.14           C  
ATOM   2119  CB  LYS A 271     -15.104 -28.603  -5.895  1.00 94.14           C  
ATOM   2120  O   LYS A 271     -15.247 -25.937  -7.836  1.00 94.14           O  
ATOM   2121  CG  LYS A 271     -14.023 -29.466  -5.225  1.00 94.14           C  
ATOM   2122  CD  LYS A 271     -14.313 -30.955  -5.474  1.00 94.14           C  
ATOM   2123  CE  LYS A 271     -13.280 -31.857  -4.785  1.00 94.14           C  
ATOM   2124  NZ  LYS A 271     -13.633 -33.293  -4.933  1.00 94.14           N  
ATOM   2125  N   LYS A 272     -16.977 -26.063  -6.399  1.00 93.37           N  
ATOM   2126  CA  LYS A 272     -17.951 -25.326  -7.218  1.00 93.37           C  
ATOM   2127  C   LYS A 272     -17.489 -23.889  -7.465  1.00 93.37           C  
ATOM   2128  CB  LYS A 272     -19.303 -25.389  -6.494  1.00 93.37           C  
ATOM   2129  O   LYS A 272     -17.506 -23.413  -8.600  1.00 93.37           O  
ATOM   2130  CG  LYS A 272     -20.483 -24.835  -7.305  1.00 93.37           C  
ATOM   2131  CD  LYS A 272     -21.757 -25.065  -6.483  1.00 93.37           C  
ATOM   2132  CE  LYS A 272     -23.040 -24.615  -7.182  1.00 93.37           C  
ATOM   2133  NZ  LYS A 272     -24.206 -24.979  -6.335  1.00 93.37           N  
ATOM   2134  N   GLU A 273     -16.987 -23.228  -6.423  1.00 94.98           N  
ATOM   2135  CA  GLU A 273     -16.445 -21.871  -6.536  1.00 94.98           C  
ATOM   2136  C   GLU A 273     -15.158 -21.806  -7.361  1.00 94.98           C  
ATOM   2137  CB  GLU A 273     -16.211 -21.281  -5.135  1.00 94.98           C  
ATOM   2138  O   GLU A 273     -14.962 -20.879  -8.154  1.00 94.98           O  
ATOM   2139  CG  GLU A 273     -17.500 -21.098  -4.320  1.00 94.98           C  
ATOM   2140  CD  GLU A 273     -18.604 -20.398  -5.116  1.00 94.98           C  
ATOM   2141  OE1 GLU A 273     -19.773 -20.793  -4.941  1.00 94.98           O  
ATOM   2142  OE2 GLU A 273     -18.274 -19.525  -5.956  1.00 94.98           O  
ATOM   2143  N   LEU A 274     -14.303 -22.824  -7.248  1.00 96.00           N  
ATOM   2144  CA  LEU A 274     -13.104 -22.948  -8.071  1.00 96.00           C  
ATOM   2145  C   LEU A 274     -13.442 -23.075  -9.567  1.00 96.00           C  
ATOM   2146  CB  LEU A 274     -12.294 -24.144  -7.547  1.00 96.00           C  
ATOM   2147  O   LEU A 274     -12.789 -22.444 -10.404  1.00 96.00           O  
ATOM   2148  CG  LEU A 274     -10.988 -24.404  -8.309  1.00 96.00           C  
ATOM   2149  CD1 LEU A 274     -10.014 -23.228  -8.202  1.00 96.00           C  
ATOM   2150  CD2 LEU A 274     -10.317 -25.656  -7.747  1.00 96.00           C  
ATOM   2151  N   GLU A 275     -14.467 -23.852  -9.921  1.00 95.18           N  
ATOM   2152  CA  GLU A 275     -14.939 -23.988 -11.304  1.00 95.18           C  
ATOM   2153  C   GLU A 275     -15.561 -22.693 -11.837  1.00 95.18           C  
ATOM   2154  CB  GLU A 275     -15.951 -25.131 -11.414  1.00 95.18           C  
ATOM   2155  O   GLU A 275     -15.239 -22.271 -12.956  1.00 95.18           O  
ATOM   2156  CG  GLU A 275     -15.264 -26.498 -11.318  1.00 95.18           C  
ATOM   2157  CD  GLU A 275     -16.251 -27.667 -11.440  1.00 95.18           C  
ATOM   2158  OE1 GLU A 275     -15.774 -28.810 -11.267  1.00 95.18           O  
ATOM   2159  OE2 GLU A 275     -17.438 -27.411 -11.742  1.00 95.18           O  
ATOM   2160  N   ARG A 276     -16.383 -22.017 -11.021  1.00 93.62           N  
ATOM   2161  CA  ARG A 276     -16.972 -20.708 -11.348  1.00 93.62           C  
ATOM   2162  C   ARG A 276     -15.883 -19.678 -11.660  1.00 93.62           C  
ATOM   2163  CB  ARG A 276     -17.900 -20.271 -10.194  1.00 93.62           C  
ATOM   2164  O   ARG A 276     -15.952 -18.992 -12.683  1.00 93.62           O  
ATOM   2165  CG  ARG A 276     -18.739 -19.027 -10.535  1.00 93.62           C  
ATOM   2166  CD  ARG A 276     -19.857 -18.739  -9.513  1.00 93.62           C  
ATOM   2167  NE  ARG A 276     -19.357 -18.310  -8.191  1.00 93.62           N  
ATOM   2168  NH1 ARG A 276     -20.831 -16.593  -7.656  1.00 93.62           N  
ATOM   2169  NH2 ARG A 276     -19.143 -17.004  -6.356  1.00 93.62           N  
ATOM   2170  CZ  ARG A 276     -19.786 -17.321  -7.424  1.00 93.62           C  
ATOM   2171  N   TYR A 277     -14.831 -19.631 -10.843  1.00 95.87           N  
ATOM   2172  CA  TYR A 277     -13.672 -18.768 -11.070  1.00 95.87           C  
ATOM   2173  C   TYR A 277     -12.891 -19.154 -12.343  1.00 95.87           C  
ATOM   2174  CB  TYR A 277     -12.788 -18.800  -9.817  1.00 95.87           C  
ATOM   2175  O   TYR A 277     -12.595 -18.297 -13.180  1.00 95.87           O  
ATOM   2176  CG  TYR A 277     -11.610 -17.852  -9.887  1.00 95.87           C  
ATOM   2177  CD1 TYR A 277     -10.295 -18.350  -9.949  1.00 95.87           C  
ATOM   2178  CD2 TYR A 277     -11.835 -16.463  -9.869  1.00 95.87           C  
ATOM   2179  CE1 TYR A 277      -9.210 -17.456 -10.018  1.00 95.87           C  
ATOM   2180  CE2 TYR A 277     -10.753 -15.570  -9.969  1.00 95.87           C  
ATOM   2181  OH  TYR A 277      -8.407 -15.201 -10.232  1.00 95.87           O  
ATOM   2182  CZ  TYR A 277      -9.442 -16.067 -10.078  1.00 95.87           C  
ATOM   2183  N   ASN A 278     -12.610 -20.446 -12.550  1.00 96.77           N  
ATOM   2184  CA  ASN A 278     -11.867 -20.950 -13.713  1.00 96.77           C  
ATOM   2185  C   ASN A 278     -12.572 -20.659 -15.052  1.00 96.77           C  
ATOM   2186  CB  ASN A 278     -11.644 -22.457 -13.517  1.00 96.77           C  
ATOM   2187  O   ASN A 278     -11.908 -20.304 -16.030  1.00 96.77           O  
ATOM   2188  CG  ASN A 278     -10.816 -23.123 -14.608  1.00 96.77           C  
ATOM   2189  ND2 ASN A 278     -11.213 -24.310 -15.007  1.00 96.77           N  
ATOM   2190  OD1 ASN A 278      -9.807 -22.628 -15.101  1.00 96.77           O  
ATOM   2191  N   LYS A 279     -13.909 -20.755 -15.098  1.00 94.57           N  
ATOM   2192  CA  LYS A 279     -14.705 -20.419 -16.290  1.00 94.57           C  
ATOM   2193  C   LYS A 279     -14.514 -18.954 -16.700  1.00 94.57           C  
ATOM   2194  CB  LYS A 279     -16.180 -20.758 -16.015  1.00 94.57           C  
ATOM   2195  O   LYS A 279     -14.300 -18.677 -17.879  1.00 94.57           O  
ATOM   2196  CG  LYS A 279     -17.074 -20.579 -17.253  1.00 94.57           C  
ATOM   2197  CD  LYS A 279     -18.519 -20.986 -16.932  1.00 94.57           C  
ATOM   2198  CE  LYS A 279     -19.437 -20.790 -18.145  1.00 94.57           C  
ATOM   2199  NZ  LYS A 279     -20.829 -21.214 -17.841  1.00 94.57           N  
ATOM   2200  N   ASN A 280     -14.514 -18.035 -15.734  1.00 93.57           N  
ATOM   2201  CA  ASN A 280     -14.314 -16.604 -15.987  1.00 93.57           C  
ATOM   2202  C   ASN A 280     -12.849 -16.264 -16.328  1.00 93.57           C  
ATOM   2203  CB  ASN A 280     -14.837 -15.810 -14.776  1.00 93.57           C  
ATOM   2204  O   ASN A 280     -12.590 -15.370 -17.135  1.00 93.57           O  
ATOM   2205  CG  ASN A 280     -16.348 -15.885 -14.609  1.00 93.57           C  
ATOM   2206  ND2 ASN A 280     -16.863 -15.445 -13.486  1.00 93.57           N  
ATOM   2207  OD1 ASN A 280     -17.087 -16.299 -15.488  1.00 93.57           O  
ATOM   2208  N   LEU A 281     -11.873 -17.003 -15.785  1.00 94.81           N  
ATOM   2209  CA  LEU A 281     -10.456 -16.836 -16.140  1.00 94.81           C  
ATOM   2210  C   LEU A 281     -10.146 -17.162 -17.607  1.00 94.81           C  
ATOM   2211  CB  LEU A 281      -9.587 -17.741 -15.255  1.00 94.81           C  
ATOM   2212  O   LEU A 281      -9.239 -16.568 -18.196  1.00 94.81           O  
ATOM   2213  CG  LEU A 281      -9.344 -17.261 -13.819  1.00 94.81           C  
ATOM   2214  CD1 LEU A 281      -8.429 -18.300 -13.166  1.00 94.81           C  
ATOM   2215  CD2 LEU A 281      -8.649 -15.898 -13.792  1.00 94.81           C  
ATOM   2216  N   GLU A 282     -10.874 -18.104 -18.204  1.00 95.31           N  
ATOM   2217  CA  GLU A 282     -10.675 -18.504 -19.598  1.00 95.31           C  
ATOM   2218  C   GLU A 282     -11.008 -17.362 -20.580  1.00 95.31           C  
ATOM   2219  CB  GLU A 282     -11.509 -19.771 -19.847  1.00 95.31           C  
ATOM   2220  O   GLU A 282     -10.318 -17.199 -21.590  1.00 95.31           O  
ATOM   2221  CG  GLU A 282     -11.321 -20.417 -21.223  1.00 95.31           C  
ATOM   2222  CD  GLU A 282      -9.889 -20.862 -21.542  1.00 95.31           C  
ATOM   2223  OE1 GLU A 282      -9.578 -20.916 -22.759  1.00 95.31           O  
ATOM   2224  OE2 GLU A 282      -9.056 -21.139 -20.638  1.00 95.31           O  
ATOM   2225  N   GLU A 283     -12.001 -16.523 -20.259  1.00 92.39           N  
ATOM   2226  CA  GLU A 283     -12.337 -15.313 -21.027  1.00 92.39           C  
ATOM   2227  C   GLU A 283     -11.175 -14.304 -21.001  1.00 92.39           C  
ATOM   2228  CB  GLU A 283     -13.651 -14.701 -20.489  1.00 92.39           C  
ATOM   2229  O   GLU A 283     -10.729 -13.842 -22.057  1.00 92.39           O  
ATOM   2230  CG  GLU A 283     -14.223 -13.589 -21.393  1.00 92.39           C  
ATOM   2231  CD  GLU A 283     -15.534 -12.947 -20.875  1.00 92.39           C  
ATOM   2232  OE1 GLU A 283     -15.963 -11.903 -21.418  1.00 92.39           O  
ATOM   2233  OE2 GLU A 283     -16.164 -13.436 -19.914  1.00 92.39           O  
ATOM   2234  N   ALA A 284     -10.619 -14.032 -19.813  1.00 92.88           N  
ATOM   2235  CA  ALA A 284      -9.487 -13.120 -19.642  1.00 92.88           C  
ATOM   2236  C   ALA A 284      -8.242 -13.591 -20.418  1.00 92.88           C  
ATOM   2237  CB  ALA A 284      -9.209 -12.952 -18.142  1.00 92.88           C  
ATOM   2238  O   ALA A 284      -7.634 -12.801 -21.140  1.00 92.88           O  
ATOM   2239  N   LYS A 285      -7.921 -14.893 -20.366  1.00 94.94           N  
ATOM   2240  CA  LYS A 285      -6.808 -15.494 -21.127  1.00 94.94           C  
ATOM   2241  C   LYS A 285      -6.955 -15.275 -22.637  1.00 94.94           C  
ATOM   2242  CB  LYS A 285      -6.742 -16.996 -20.804  1.00 94.94           C  
ATOM   2243  O   LYS A 285      -5.999 -14.899 -23.312  1.00 94.94           O  
ATOM   2244  CG  LYS A 285      -5.522 -17.693 -21.437  1.00 94.94           C  
ATOM   2245  CD  LYS A 285      -5.672 -19.219 -21.441  1.00 94.94           C  
ATOM   2246  CE  LYS A 285      -6.646 -19.663 -22.538  1.00 94.94           C  
ATOM   2247  NZ  LYS A 285      -6.974 -21.099 -22.432  1.00 94.94           N  
ATOM   2248  N   ARG A 286      -8.149 -15.514 -23.198  1.00 95.06           N  
ATOM   2249  CA  ARG A 286      -8.399 -15.365 -24.647  1.00 95.06           C  
ATOM   2250  C   ARG A 286      -8.208 -13.921 -25.114  1.00 95.06           C  
ATOM   2251  CB  ARG A 286      -9.813 -15.853 -24.990  1.00 95.06           C  
ATOM   2252  O   ARG A 286      -7.659 -13.700 -26.194  1.00 95.06           O  
ATOM   2253  CG  ARG A 286      -9.945 -17.381 -24.927  1.00 95.06           C  
ATOM   2254  CD  ARG A 286     -11.403 -17.781 -25.173  1.00 95.06           C  
ATOM   2255  NE  ARG A 286     -11.606 -19.232 -25.017  1.00 95.06           N  
ATOM   2256  NH1 ARG A 286     -13.680 -19.362 -26.015  1.00 95.06           N  
ATOM   2257  NH2 ARG A 286     -12.716 -21.202 -25.200  1.00 95.06           N  
ATOM   2258  CZ  ARG A 286     -12.663 -19.920 -25.415  1.00 95.06           C  
ATOM   2259  N   ILE A 287      -8.645 -12.949 -24.314  1.00 93.97           N  
ATOM   2260  CA  ILE A 287      -8.454 -11.521 -24.605  1.00 93.97           C  
ATOM   2261  C   ILE A 287      -6.976 -11.134 -24.469  1.00 93.97           C  
ATOM   2262  CB  ILE A 287      -9.396 -10.668 -23.727  1.00 93.97           C  
ATOM   2263  O   ILE A 287      -6.461 -10.453 -25.357  1.00 93.97           O  
ATOM   2264  CG1 ILE A 287     -10.855 -10.906 -24.183  1.00 93.97           C  
ATOM   2265  CG2 ILE A 287      -9.056  -9.168 -23.833  1.00 93.97           C  
ATOM   2266  CD1 ILE A 287     -11.901 -10.427 -23.178  1.00 93.97           C  
ATOM   2267  N   GLY A 288      -6.277 -11.634 -23.444  1.00 92.43           N  
ATOM   2268  CA  GLY A 288      -4.836 -11.431 -23.258  1.00 92.43           C  
ATOM   2269  C   GLY A 288      -4.002 -11.926 -24.447  1.00 92.43           C  
ATOM   2270  O   GLY A 288      -3.138 -11.205 -24.942  1.00 92.43           O  
ATOM   2271  N   ILE A 289      -4.319 -13.105 -25.000  1.00 92.76           N  
ATOM   2272  CA  ILE A 289      -3.632 -13.636 -26.194  1.00 92.76           C  
ATOM   2273  C   ILE A 289      -3.869 -12.734 -27.414  1.00 92.76           C  
ATOM   2274  CB  ILE A 289      -4.057 -15.098 -26.471  1.00 92.76           C  
ATOM   2275  O   ILE A 289      -2.929 -12.425 -28.146  1.00 92.76           O  
ATOM   2276  CG1 ILE A 289      -3.547 -16.028 -25.345  1.00 92.76           C  
ATOM   2277  CG2 ILE A 289      -3.515 -15.592 -27.830  1.00 92.76           C  
ATOM   2278  CD1 ILE A 289      -4.168 -17.432 -25.361  1.00 92.76           C  
ATOM   2279  N   LYS A 290      -5.106 -12.264 -27.631  1.00 92.86           N  
ATOM   2280  CA  LYS A 290      -5.411 -11.320 -28.722  1.00 92.86           C  
ATOM   2281  C   LYS A 290      -4.643 -10.008 -28.561  1.00 92.86           C  
ATOM   2282  CB  LYS A 290      -6.918 -11.048 -28.809  1.00 92.86           C  
ATOM   2283  O   LYS A 290      -4.075  -9.522 -29.536  1.00 92.86           O  
ATOM   2284  CG  LYS A 290      -7.682 -12.231 -29.416  1.00 92.86           C  
ATOM   2285  CD  LYS A 290      -9.177 -11.905 -29.528  1.00 92.86           C  
ATOM   2286  CE  LYS A 290      -9.910 -13.070 -30.203  1.00 92.86           C  
ATOM   2287  NZ  LYS A 290     -11.345 -12.768 -30.441  1.00 92.86           N  
ATOM   2288  N   LYS A 291      -4.567  -9.476 -27.337  1.00 91.64           N  
ATOM   2289  CA  LYS A 291      -3.761  -8.292 -27.018  1.00 91.64           C  
ATOM   2290  C   LYS A 291      -2.295  -8.516 -27.385  1.00 91.64           C  
ATOM   2291  CB  LYS A 291      -3.933  -7.945 -25.534  1.00 91.64           C  
ATOM   2292  O   LYS A 291      -1.743  -7.702 -28.119  1.00 91.64           O  
ATOM   2293  CG  LYS A 291      -3.108  -6.720 -25.112  1.00 91.64           C  
ATOM   2294  CD  LYS A 291      -3.408  -6.400 -23.646  1.00 91.64           C  
ATOM   2295  CE  LYS A 291      -2.425  -5.386 -23.062  1.00 91.64           C  
ATOM   2296  NZ  LYS A 291      -2.859  -5.001 -21.699  1.00 91.64           N  
ATOM   2297  N   ALA A 292      -1.700  -9.631 -26.958  1.00 89.15           N  
ATOM   2298  CA  ALA A 292      -0.313  -9.965 -27.276  1.00 89.15           C  
ATOM   2299  C   ALA A 292      -0.061 -10.044 -28.791  1.00 89.15           C  
ATOM   2300  CB  ALA A 292       0.057 -11.277 -26.578  1.00 89.15           C  
ATOM   2301  O   ALA A 292       0.902  -9.455 -29.274  1.00 89.15           O  
ATOM   2302  N   ILE A 293      -0.946 -10.690 -29.557  1.00 91.00           N  
ATOM   2303  CA  ILE A 293      -0.843 -10.744 -31.025  1.00 91.00           C  
ATOM   2304  C   ILE A 293      -0.875  -9.332 -31.620  1.00 91.00           C  
ATOM   2305  CB  ILE A 293      -1.966 -11.632 -31.610  1.00 91.00           C  
ATOM   2306  O   ILE A 293       0.041  -8.931 -32.331  1.00 91.00           O  
ATOM   2307  CG1 ILE A 293      -1.721 -13.106 -31.241  1.00 91.00           C  
ATOM   2308  CG2 ILE A 293      -2.043 -11.502 -33.142  1.00 91.00           C  
ATOM   2309  CD1 ILE A 293      -2.951 -14.002 -31.433  1.00 91.00           C  
ATOM   2310  N   THR A 294      -1.911  -8.553 -31.301  1.00 90.50           N  
ATOM   2311  CA  THR A 294      -2.108  -7.222 -31.899  1.00 90.50           C  
ATOM   2312  C   THR A 294      -1.016  -6.224 -31.522  1.00 90.50           C  
ATOM   2313  CB  THR A 294      -3.472  -6.635 -31.531  1.00 90.50           C  
ATOM   2314  O   THR A 294      -0.601  -5.436 -32.369  1.00 90.50           O  
ATOM   2315  CG2 THR A 294      -4.625  -7.443 -32.123  1.00 90.50           C  
ATOM   2316  OG1 THR A 294      -3.645  -6.561 -30.133  1.00 90.50           O  
ATOM   2317  N   ALA A 295      -0.503  -6.282 -30.290  1.00 87.48           N  
ATOM   2318  CA  ALA A 295       0.604  -5.445 -29.847  1.00 87.48           C  
ATOM   2319  C   ALA A 295       1.887  -5.754 -30.631  1.00 87.48           C  
ATOM   2320  CB  ALA A 295       0.793  -5.647 -28.339  1.00 87.48           C  
ATOM   2321  O   ALA A 295       2.546  -4.829 -31.095  1.00 87.48           O  
ATOM   2322  N   ASN A 296       2.210  -7.033 -30.843  1.00 89.66           N  
ATOM   2323  CA  ASN A 296       3.442  -7.420 -31.531  1.00 89.66           C  
ATOM   2324  C   ASN A 296       3.360  -7.291 -33.057  1.00 89.66           C  
ATOM   2325  CB  ASN A 296       3.855  -8.819 -31.084  1.00 89.66           C  
ATOM   2326  O   ASN A 296       4.362  -6.951 -33.673  1.00 89.66           O  
ATOM   2327  CG  ASN A 296       4.339  -8.795 -29.648  1.00 89.66           C  
ATOM   2328  ND2 ASN A 296       3.591  -9.340 -28.722  1.00 89.66           N  
ATOM   2329  OD1 ASN A 296       5.401  -8.305 -29.323  1.00 89.66           O  
ATOM   2330  N   ILE A 297       2.175  -7.450 -33.661  1.00 91.44           N  
ATOM   2331  CA  ILE A 297       1.948  -7.048 -35.062  1.00 91.44           C  
ATOM   2332  C   ILE A 297       2.215  -5.550 -35.222  1.00 91.44           C  
ATOM   2333  CB  ILE A 297       0.511  -7.392 -35.525  1.00 91.44           C  
ATOM   2334  O   ILE A 297       2.869  -5.141 -36.173  1.00 91.44           O  
ATOM   2335  CG1 ILE A 297       0.354  -8.920 -35.663  1.00 91.44           C  
ATOM   2336  CG2 ILE A 297       0.162  -6.711 -36.866  1.00 91.44           C  
ATOM   2337  CD1 ILE A 297      -1.080  -9.381 -35.958  1.00 91.44           C  
ATOM   2338  N   SER A 298       1.727  -4.732 -34.287  1.00 88.40           N  
ATOM   2339  CA  SER A 298       1.888  -3.278 -34.362  1.00 88.40           C  
ATOM   2340  C   SER A 298       3.347  -2.847 -34.184  1.00 88.40           C  
ATOM   2341  CB  SER A 298       1.049  -2.593 -33.294  1.00 88.40           C  
ATOM   2342  O   SER A 298       3.830  -2.013 -34.942  1.00 88.40           O  
ATOM   2343  OG  SER A 298      -0.318  -2.957 -33.340  1.00 88.40           O  
ATOM   2344  N   ILE A 299       4.062  -3.443 -33.220  1.00 86.22           N  
ATOM   2345  CA  ILE A 299       5.500  -3.205 -33.008  1.00 86.22           C  
ATOM   2346  C   ILE A 299       6.294  -3.660 -34.235  1.00 86.22           C  
ATOM   2347  CB  ILE A 299       5.988  -3.898 -31.712  1.00 86.22           C  
ATOM   2348  O   ILE A 299       7.077  -2.883 -34.771  1.00 86.22           O  
ATOM   2349  CG1 ILE A 299       5.378  -3.196 -30.476  1.00 86.22           C  
ATOM   2350  CG2 ILE A 299       7.526  -3.896 -31.605  1.00 86.22           C  
ATOM   2351  CD1 ILE A 299       5.499  -4.008 -29.179  1.00 86.22           C  
ATOM   2352  N   GLY A 300       6.048  -4.877 -34.728  1.00 90.62           N  
ATOM   2353  CA  GLY A 300       6.699  -5.388 -35.932  1.00 90.62           C  
ATOM   2354  C   GLY A 300       6.435  -4.502 -37.151  1.00 90.62           C  
ATOM   2355  O   GLY A 300       7.357  -4.216 -37.907  1.00 90.62           O  
ATOM   2356  N   ALA A 301       5.200  -4.021 -37.334  1.00 90.38           N  
ATOM   2357  CA  ALA A 301       4.846  -3.118 -38.430  1.00 90.38           C  
ATOM   2358  C   ALA A 301       5.559  -1.764 -38.312  1.00 90.38           C  
ATOM   2359  CB  ALA A 301       3.323  -2.939 -38.467  1.00 90.38           C  
ATOM   2360  O   ALA A 301       6.006  -1.219 -39.316  1.00 90.38           O  
ATOM   2361  N   ALA A 302       5.707  -1.227 -37.098  1.00 87.65           N  
ATOM   2362  CA  ALA A 302       6.482  -0.011 -36.871  1.00 87.65           C  
ATOM   2363  C   ALA A 302       7.966  -0.209 -37.225  1.00 87.65           C  
ATOM   2364  CB  ALA A 302       6.280   0.446 -35.422  1.00 87.65           C  
ATOM   2365  O   ALA A 302       8.521   0.617 -37.944  1.00 87.65           O  
ATOM   2366  N   PHE A 303       8.588  -1.316 -36.805  1.00 87.87           N  
ATOM   2367  CA  PHE A 303       9.979  -1.628 -37.162  1.00 87.87           C  
ATOM   2368  C   PHE A 303      10.168  -1.861 -38.663  1.00 87.87           C  
ATOM   2369  CB  PHE A 303      10.485  -2.827 -36.352  1.00 87.87           C  
ATOM   2370  O   PHE A 303      11.133  -1.359 -39.236  1.00 87.87           O  
ATOM   2371  CG  PHE A 303      11.092  -2.418 -35.026  1.00 87.87           C  
ATOM   2372  CD1 PHE A 303      12.424  -1.966 -34.983  1.00 87.87           C  
ATOM   2373  CD2 PHE A 303      10.336  -2.470 -33.842  1.00 87.87           C  
ATOM   2374  CE1 PHE A 303      12.996  -1.573 -33.761  1.00 87.87           C  
ATOM   2375  CE2 PHE A 303      10.905  -2.071 -32.620  1.00 87.87           C  
ATOM   2376  CZ  PHE A 303      12.236  -1.623 -32.580  1.00 87.87           C  
ATOM   2377  N   LEU A 304       9.226  -2.536 -39.324  1.00 92.41           N  
ATOM   2378  CA  LEU A 304       9.223  -2.670 -40.781  1.00 92.41           C  
ATOM   2379  C   LEU A 304       9.218  -1.300 -41.465  1.00 92.41           C  
ATOM   2380  CB  LEU A 304       8.001  -3.501 -41.199  1.00 92.41           C  
ATOM   2381  O   LEU A 304      10.014  -1.067 -42.368  1.00 92.41           O  
ATOM   2382  CG  LEU A 304       7.782  -3.610 -42.720  1.00 92.41           C  
ATOM   2383  CD1 LEU A 304       8.933  -4.317 -43.433  1.00 92.41           C  
ATOM   2384  CD2 LEU A 304       6.499  -4.395 -42.988  1.00 92.41           C  
ATOM   2385  N   LEU A 305       8.350  -0.387 -41.020  1.00 90.02           N  
ATOM   2386  CA  LEU A 305       8.276   0.967 -41.570  1.00 90.02           C  
ATOM   2387  C   LEU A 305       9.549   1.784 -41.295  1.00 90.02           C  
ATOM   2388  CB  LEU A 305       7.040   1.684 -41.007  1.00 90.02           C  
ATOM   2389  O   LEU A 305       9.922   2.599 -42.133  1.00 90.02           O  
ATOM   2390  CG  LEU A 305       5.686   1.162 -41.515  1.00 90.02           C  
ATOM   2391  CD1 LEU A 305       4.571   1.805 -40.687  1.00 90.02           C  
ATOM   2392  CD2 LEU A 305       5.458   1.494 -42.990  1.00 90.02           C  
ATOM   2393  N   ILE A 306      10.227   1.560 -40.164  1.00 88.44           N  
ATOM   2394  CA  ILE A 306      11.523   2.187 -39.856  1.00 88.44           C  
ATOM   2395  C   ILE A 306      12.608   1.679 -40.815  1.00 88.44           C  
ATOM   2396  CB  ILE A 306      11.904   1.969 -38.370  1.00 88.44           C  
ATOM   2397  O   ILE A 306      13.292   2.474 -41.446  1.00 88.44           O  
ATOM   2398  CG1 ILE A 306      10.967   2.782 -37.446  1.00 88.44           C  
ATOM   2399  CG2 ILE A 306      13.366   2.375 -38.097  1.00 88.44           C  
ATOM   2400  CD1 ILE A 306      11.040   2.372 -35.968  1.00 88.44           C  
ATOM   2401  N   TYR A 307      12.753   0.368 -41.002  1.00 90.60           N  
ATOM   2402  CA  TYR A 307      13.753  -0.150 -41.943  1.00 90.60           C  
ATOM   2403  C   TYR A 307      13.422   0.183 -43.404  1.00 90.60           C  
ATOM   2404  CB  TYR A 307      13.905  -1.656 -41.746  1.00 90.60           C  
ATOM   2405  O   TYR A 307      14.324   0.438 -44.200  1.00 90.60           O  
ATOM   2406  CG  TYR A 307      14.701  -2.039 -40.515  1.00 90.60           C  
ATOM   2407  CD1 TYR A 307      16.076  -1.738 -40.450  1.00 90.60           C  
ATOM   2408  CD2 TYR A 307      14.078  -2.714 -39.449  1.00 90.60           C  
ATOM   2409  CE1 TYR A 307      16.827  -2.107 -39.317  1.00 90.60           C  
ATOM   2410  CE2 TYR A 307      14.826  -3.093 -38.320  1.00 90.60           C  
ATOM   2411  OH  TYR A 307      16.908  -3.165 -37.155  1.00 90.60           O  
ATOM   2412  CZ  TYR A 307      16.201  -2.790 -38.252  1.00 90.60           C  
ATOM   2413  N   ALA A 308      12.137   0.251 -43.759  1.00 90.49           N  
ATOM   2414  CA  ALA A 308      11.701   0.719 -45.070  1.00 90.49           C  
ATOM   2415  C   ALA A 308      12.015   2.210 -45.283  1.00 90.49           C  
ATOM   2416  CB  ALA A 308      10.204   0.435 -45.224  1.00 90.49           C  
ATOM   2417  O   ALA A 308      12.398   2.598 -46.387  1.00 90.49           O  
ATOM   2418  N   SER A 309      11.904   3.044 -44.241  1.00 88.68           N  
ATOM   2419  CA  SER A 309      12.306   4.451 -44.330  1.00 88.68           C  
ATOM   2420  C   SER A 309      13.814   4.593 -44.518  1.00 88.68           C  
ATOM   2421  CB  SER A 309      11.807   5.276 -43.134  1.00 88.68           C  
ATOM   2422  O   SER A 309      14.244   5.456 -45.280  1.00 88.68           O  
ATOM   2423  OG  SER A 309      12.580   5.095 -41.972  1.00 88.68           O  
ATOM   2424  N   TYR A 310      14.608   3.708 -43.909  1.00 89.83           N  
ATOM   2425  CA  TYR A 310      16.059   3.673 -44.096  1.00 89.83           C  
ATOM   2426  C   TYR A 310      16.409   3.268 -45.522  1.00 89.83           C  
ATOM   2427  CB  TYR A 310      16.714   2.725 -43.083  1.00 89.83           C  
ATOM   2428  O   TYR A 310      17.161   3.976 -46.181  1.00 89.83           O  
ATOM   2429  CG  TYR A 310      16.618   3.122 -41.623  1.00 89.83           C  
ATOM   2430  CD1 TYR A 310      15.939   4.284 -41.205  1.00 89.83           C  
ATOM   2431  CD2 TYR A 310      17.234   2.302 -40.660  1.00 89.83           C  
ATOM   2432  CE1 TYR A 310      15.896   4.624 -39.850  1.00 89.83           C  
ATOM   2433  CE2 TYR A 310      17.239   2.671 -39.301  1.00 89.83           C  
ATOM   2434  OH  TYR A 310      16.569   4.220 -37.589  1.00 89.83           O  
ATOM   2435  CZ  TYR A 310      16.576   3.848 -38.895  1.00 89.83           C  
ATOM   2436  N   ALA A 311      15.801   2.192 -46.027  1.00 91.70           N  
ATOM   2437  CA  ALA A 311      15.971   1.759 -47.409  1.00 91.70           C  
ATOM   2438  C   ALA A 311      15.683   2.899 -48.400  1.00 91.70           C  
ATOM   2439  CB  ALA A 311      15.049   0.561 -47.657  1.00 91.70           C  
ATOM   2440  O   ALA A 311      16.488   3.145 -49.295  1.00 91.70           O  
ATOM   2441  N   LEU A 312      14.577   3.635 -48.210  1.00 91.56           N  
ATOM   2442  CA  LEU A 312      14.218   4.750 -49.089  1.00 91.56           C  
ATOM   2443  C   LEU A 312      15.187   5.934 -48.960  1.00 91.56           C  
ATOM   2444  CB  LEU A 312      12.765   5.192 -48.817  1.00 91.56           C  
ATOM   2445  O   LEU A 312      15.595   6.502 -49.973  1.00 91.56           O  
ATOM   2446  CG  LEU A 312      12.228   6.181 -49.876  1.00 91.56           C  
ATOM   2447  CD1 LEU A 312      12.062   5.514 -51.243  1.00 91.56           C  
ATOM   2448  CD2 LEU A 312      10.858   6.738 -49.485  1.00 91.56           C  
ATOM   2449  N   ALA A 313      15.553   6.304 -47.729  1.00 90.71           N  
ATOM   2450  CA  ALA A 313      16.454   7.421 -47.467  1.00 90.71           C  
ATOM   2451  C   ALA A 313      17.855   7.165 -48.033  1.00 90.71           C  
ATOM   2452  CB  ALA A 313      16.503   7.681 -45.959  1.00 90.71           C  
ATOM   2453  O   ALA A 313      18.420   8.052 -48.668  1.00 90.71           O  
ATOM   2454  N   PHE A 314      18.386   5.952 -47.861  1.00 89.44           N  
ATOM   2455  CA  PHE A 314      19.675   5.573 -48.425  1.00 89.44           C  
ATOM   2456  C   PHE A 314      19.611   5.447 -49.941  1.00 89.44           C  
ATOM   2457  CB  PHE A 314      20.213   4.301 -47.767  1.00 89.44           C  
ATOM   2458  O   PHE A 314      20.424   6.078 -50.595  1.00 89.44           O  
ATOM   2459  CG  PHE A 314      20.895   4.588 -46.443  1.00 89.44           C  
ATOM   2460  CD1 PHE A 314      22.140   5.247 -46.425  1.00 89.44           C  
ATOM   2461  CD2 PHE A 314      20.263   4.259 -45.231  1.00 89.44           C  
ATOM   2462  CE1 PHE A 314      22.718   5.623 -45.202  1.00 89.44           C  
ATOM   2463  CE2 PHE A 314      20.829   4.649 -44.009  1.00 89.44           C  
ATOM   2464  CZ  PHE A 314      22.041   5.353 -44.001  1.00 89.44           C  
ATOM   2465  N   TRP A 315      18.621   4.762 -50.517  1.00 92.14           N  
ATOM   2466  CA  TRP A 315      18.494   4.636 -51.975  1.00 92.14           C  
ATOM   2467  C   TRP A 315      18.450   5.998 -52.688  1.00 92.14           C  
ATOM   2468  CB  TRP A 315      17.220   3.842 -52.276  1.00 92.14           C  
ATOM   2469  O   TRP A 315      19.154   6.233 -53.678  1.00 92.14           O  
ATOM   2470  CG  TRP A 315      16.861   3.776 -53.721  1.00 92.14           C  
ATOM   2471  CD1 TRP A 315      17.501   3.035 -54.648  1.00 92.14           C  
ATOM   2472  CD2 TRP A 315      15.839   4.529 -54.440  1.00 92.14           C  
ATOM   2473  CE2 TRP A 315      15.904   4.167 -55.818  1.00 92.14           C  
ATOM   2474  CE3 TRP A 315      14.881   5.498 -54.067  1.00 92.14           C  
ATOM   2475  NE1 TRP A 315      16.937   3.255 -55.886  1.00 92.14           N  
ATOM   2476  CH2 TRP A 315      14.091   5.672 -56.373  1.00 92.14           C  
ATOM   2477  CZ2 TRP A 315      15.045   4.722 -56.778  1.00 92.14           C  
ATOM   2478  CZ3 TRP A 315      14.013   6.061 -55.023  1.00 92.14           C  
ATOM   2479  N   TYR A 316      17.648   6.927 -52.160  1.00 92.56           N  
ATOM   2480  CA  TYR A 316      17.565   8.279 -52.704  1.00 92.56           C  
ATOM   2481  C   TYR A 316      18.835   9.088 -52.404  1.00 92.56           C  
ATOM   2482  CB  TYR A 316      16.305   8.966 -52.169  1.00 92.56           C  
ATOM   2483  O   TYR A 316      19.368   9.744 -53.296  1.00 92.56           O  
ATOM   2484  CG  TYR A 316      16.031  10.298 -52.836  1.00 92.56           C  
ATOM   2485  CD1 TYR A 316      16.251  11.500 -52.138  1.00 92.56           C  
ATOM   2486  CD2 TYR A 316      15.569  10.331 -54.166  1.00 92.56           C  
ATOM   2487  CE1 TYR A 316      15.984  12.734 -52.758  1.00 92.56           C  
ATOM   2488  CE2 TYR A 316      15.330  11.564 -54.800  1.00 92.56           C  
ATOM   2489  OH  TYR A 316      15.299  13.960 -54.702  1.00 92.56           O  
ATOM   2490  CZ  TYR A 316      15.540  12.768 -54.097  1.00 92.56           C  
ATOM   2491  N   GLY A 317      19.367   8.994 -51.181  1.00 91.91           N  
ATOM   2492  CA  GLY A 317      20.606   9.657 -50.772  1.00 91.91           C  
ATOM   2493  C   GLY A 317      21.808   9.247 -51.624  1.00 91.91           C  
ATOM   2494  O   GLY A 317      22.508  10.110 -52.139  1.00 91.91           O  
ATOM   2495  N   THR A 318      22.002   7.951 -51.872  1.00 88.37           N  
ATOM   2496  CA  THR A 318      23.074   7.436 -52.736  1.00 88.37           C  
ATOM   2497  C   THR A 318      22.916   7.903 -54.177  1.00 88.37           C  
ATOM   2498  CB  THR A 318      23.149   5.898 -52.702  1.00 88.37           C  
ATOM   2499  O   THR A 318      23.905   8.200 -54.838  1.00 88.37           O  
ATOM   2500  CG2 THR A 318      23.572   5.395 -51.319  1.00 88.37           C  
ATOM   2501  OG1 THR A 318      21.924   5.276 -53.026  1.00 88.37           O  
ATOM   2502  N   THR A 319      21.678   8.032 -54.663  1.00 89.78           N  
ATOM   2503  CA  THR A 319      21.408   8.568 -56.006  1.00 89.78           C  
ATOM   2504  C   THR A 319      21.817  10.042 -56.116  1.00 89.78           C  
ATOM   2505  CB  THR A 319      19.932   8.374 -56.385  1.00 89.78           C  
ATOM   2506  O   THR A 319      22.395  10.432 -57.126  1.00 89.78           O  
ATOM   2507  CG2 THR A 319      19.638   8.814 -57.819  1.00 89.78           C  
ATOM   2508  OG1 THR A 319      19.585   7.005 -56.317  1.00 89.78           O  
ATOM   2509  N   LEU A 320      21.586  10.843 -55.068  1.00 91.95           N  
ATOM   2510  CA  LEU A 320      22.010  12.249 -55.007  1.00 91.95           C  
ATOM   2511  C   LEU A 320      23.534  12.421 -54.895  1.00 91.95           C  
ATOM   2512  CB  LEU A 320      21.337  12.934 -53.809  1.00 91.95           C  
ATOM   2513  O   LEU A 320      24.083  13.400 -55.402  1.00 91.95           O  
ATOM   2514  CG  LEU A 320      19.816  13.125 -53.909  1.00 91.95           C  
ATOM   2515  CD1 LEU A 320      19.323  13.710 -52.583  1.00 91.95           C  
ATOM   2516  CD2 LEU A 320      19.418  14.082 -55.033  1.00 91.95           C  
ATOM   2517  N   VAL A 321      24.220  11.474 -54.248  1.00 89.97           N  
ATOM   2518  CA  VAL A 321      25.691  11.455 -54.204  1.00 89.97           C  
ATOM   2519  C   VAL A 321      26.261  11.103 -55.579  1.00 89.97           C  
ATOM   2520  CB  VAL A 321      26.219  10.513 -53.104  1.00 89.97           C  
ATOM   2521  O   VAL A 321      27.175  11.769 -56.054  1.00 89.97           O  
ATOM   2522  CG1 VAL A 321      27.751  10.476 -53.068  1.00 89.97           C  
ATOM   2523  CG2 VAL A 321      25.771  10.970 -51.711  1.00 89.97           C  
ATOM   2524  N   LEU A 322      25.677  10.117 -56.274  1.00 87.00           N  
ATOM   2525  CA  LEU A 322      26.087   9.739 -57.634  1.00 87.00           C  
ATOM   2526  C   LEU A 322      25.831  10.839 -58.673  1.00 87.00           C  
ATOM   2527  CB  LEU A 322      25.365   8.447 -58.052  1.00 87.00           C  
ATOM   2528  O   LEU A 322      26.565  10.922 -59.654  1.00 87.00           O  
ATOM   2529  CG  LEU A 322      25.845   7.186 -57.318  1.00 87.00           C  
ATOM   2530  CD1 LEU A 322      24.915   6.019 -57.651  1.00 87.00           C  
ATOM   2531  CD2 LEU A 322      27.267   6.789 -57.713  1.00 87.00           C  
ATOM   2532  N   SER A 323      24.822  11.691 -58.469  1.00 88.25           N  
ATOM   2533  CA  SER A 323      24.581  12.861 -59.323  1.00 88.25           C  
ATOM   2534  C   SER A 323      25.483  14.058 -58.994  1.00 88.25           C  
ATOM   2535  CB  SER A 323      23.100  13.254 -59.290  1.00 88.25           C  
ATOM   2536  O   SER A 323      25.358  15.095 -59.641  1.00 88.25           O  
ATOM   2537  OG  SER A 323      22.717  13.771 -58.034  1.00 88.25           O  
ATOM   2538  N   GLY A 324      26.352  13.948 -57.981  1.00 84.82           N  
ATOM   2539  CA  GLY A 324      27.238  15.024 -57.528  1.00 84.82           C  
ATOM   2540  C   GLY A 324      26.528  16.175 -56.808  1.00 84.82           C  
ATOM   2541  O   GLY A 324      27.130  17.223 -56.603  1.00 84.82           O  
ATOM   2542  N   GLU A 325      25.254  16.013 -56.430  1.00 90.40           N  
ATOM   2543  CA  GLU A 325      24.506  17.070 -55.735  1.00 90.40           C  
ATOM   2544  C   GLU A 325      24.812  17.118 -54.232  1.00 90.40           C  
ATOM   2545  CB  GLU A 325      22.994  16.873 -55.907  1.00 90.40           C  
ATOM   2546  O   GLU A 325      24.669  18.170 -53.611  1.00 90.40           O  
ATOM   2547  CG  GLU A 325      22.410  17.172 -57.295  1.00 90.40           C  
ATOM   2548  CD  GLU A 325      20.869  17.243 -57.243  1.00 90.40           C  
ATOM   2549  OE1 GLU A 325      20.201  17.430 -58.283  1.00 90.40           O  
ATOM   2550  OE2 GLU A 325      20.273  17.252 -56.137  1.00 90.40           O  
ATOM   2551  N   TYR A 326      25.167  15.973 -53.644  1.00 91.97           N  
ATOM   2552  CA  TYR A 326      25.394  15.798 -52.211  1.00 91.97           C  
ATOM   2553  C   TYR A 326      26.703  15.054 -51.953  1.00 91.97           C  
ATOM   2554  CB  TYR A 326      24.225  15.022 -51.579  1.00 91.97           C  
ATOM   2555  O   TYR A 326      27.098  14.195 -52.740  1.00 91.97           O  
ATOM   2556  CG  TYR A 326      22.983  15.851 -51.322  1.00 91.97           C  
ATOM   2557  CD1 TYR A 326      22.608  16.154 -50.006  1.00 91.97           C  
ATOM   2558  CD2 TYR A 326      22.207  16.333 -52.389  1.00 91.97           C  
ATOM   2559  CE1 TYR A 326      21.474  16.943 -49.771  1.00 91.97           C  
ATOM   2560  CE2 TYR A 326      21.098  17.165 -52.164  1.00 91.97           C  
ATOM   2561  OH  TYR A 326      19.642  18.279 -50.642  1.00 91.97           O  
ATOM   2562  CZ  TYR A 326      20.725  17.477 -50.843  1.00 91.97           C  
ATOM   2563  N   SER A 327      27.335  15.317 -50.810  1.00 90.82           N  
ATOM   2564  CA  SER A 327      28.377  14.441 -50.265  1.00 90.82           C  
ATOM   2565  C   SER A 327      27.772  13.304 -49.433  1.00 90.82           C  
ATOM   2566  CB  SER A 327      29.408  15.241 -49.463  1.00 90.82           C  
ATOM   2567  O   SER A 327      26.634  13.388 -48.953  1.00 90.82           O  
ATOM   2568  OG  SER A 327      28.894  15.616 -48.201  1.00 90.82           O  
ATOM   2569  N   ILE A 328      28.529  12.223 -49.229  1.00 88.17           N  
ATOM   2570  CA  ILE A 328      28.087  11.117 -48.369  1.00 88.17           C  
ATOM   2571  C   ILE A 328      27.911  11.582 -46.915  1.00 88.17           C  
ATOM   2572  CB  ILE A 328      29.034   9.904 -48.513  1.00 88.17           C  
ATOM   2573  O   ILE A 328      26.933  11.217 -46.262  1.00 88.17           O  
ATOM   2574  CG1 ILE A 328      28.544   8.660 -47.739  1.00 88.17           C  
ATOM   2575  CG2 ILE A 328      30.480  10.224 -48.094  1.00 88.17           C  
ATOM   2576  CD1 ILE A 328      27.156   8.166 -48.169  1.00 88.17           C  
ATOM   2577  N   GLY A 329      28.783  12.469 -46.431  1.00 89.85           N  
ATOM   2578  CA  GLY A 329      28.675  13.107 -45.126  1.00 89.85           C  
ATOM   2579  C   GLY A 329      27.416  13.957 -44.991  1.00 89.85           C  
ATOM   2580  O   GLY A 329      26.720  13.852 -43.981  1.00 89.85           O  
ATOM   2581  N   GLN A 330      27.041  14.722 -46.024  1.00 91.98           N  
ATOM   2582  CA  GLN A 330      25.781  15.476 -46.042  1.00 91.98           C  
ATOM   2583  C   GLN A 330      24.558  14.557 -45.947  1.00 91.98           C  
ATOM   2584  CB  GLN A 330      25.678  16.326 -47.314  1.00 91.98           C  
ATOM   2585  O   GLN A 330      23.637  14.854 -45.183  1.00 91.98           O  
ATOM   2586  CG  GLN A 330      26.535  17.598 -47.271  1.00 91.98           C  
ATOM   2587  CD  GLN A 330      26.566  18.305 -48.623  1.00 91.98           C  
ATOM   2588  NE2 GLN A 330      27.045  19.526 -48.691  1.00 91.98           N  
ATOM   2589  OE1 GLN A 330      26.155  17.788 -49.647  1.00 91.98           O  
ATOM   2590  N   VAL A 331      24.547  13.428 -46.669  1.00 92.02           N  
ATOM   2591  CA  VAL A 331      23.464  12.432 -46.580  1.00 92.02           C  
ATOM   2592  C   VAL A 331      23.329  11.904 -45.150  1.00 92.02           C  
ATOM   2593  CB  VAL A 331      23.676  11.281 -47.587  1.00 92.02           C  
ATOM   2594  O   VAL A 331      22.218  11.869 -44.619  1.00 92.02           O  
ATOM   2595  CG1 VAL A 331      22.697  10.113 -47.396  1.00 92.02           C  
ATOM   2596  CG2 VAL A 331      23.489  11.793 -49.018  1.00 92.02           C  
ATOM   2597  N   LEU A 332      24.443  11.559 -44.497  1.00 90.93           N  
ATOM   2598  CA  LEU A 332      24.444  11.060 -43.118  1.00 90.93           C  
ATOM   2599  C   LEU A 332      24.001  12.121 -42.109  1.00 90.93           C  
ATOM   2600  CB  LEU A 332      25.839  10.536 -42.750  1.00 90.93           C  
ATOM   2601  O   LEU A 332      23.166  11.828 -41.249  1.00 90.93           O  
ATOM   2602  CG  LEU A 332      26.282   9.303 -43.553  1.00 90.93           C  
ATOM   2603  CD1 LEU A 332      27.708   8.946 -43.154  1.00 90.93           C  
ATOM   2604  CD2 LEU A 332      25.379   8.090 -43.318  1.00 90.93           C  
ATOM   2605  N   THR A 333      24.502  13.354 -42.229  1.00 93.14           N  
ATOM   2606  CA  THR A 333      24.080  14.467 -41.372  1.00 93.14           C  
ATOM   2607  C   THR A 333      22.575  14.667 -41.469  1.00 93.14           C  
ATOM   2608  CB  THR A 333      24.808  15.770 -41.735  1.00 93.14           C  
ATOM   2609  O   THR A 333      21.903  14.714 -40.439  1.00 93.14           O  
ATOM   2610  CG2 THR A 333      24.313  16.991 -40.964  1.00 93.14           C  
ATOM   2611  OG1 THR A 333      26.164  15.667 -41.415  1.00 93.14           O  
ATOM   2612  N   VAL A 334      22.024  14.743 -42.684  1.00 93.52           N  
ATOM   2613  CA  VAL A 334      20.588  14.963 -42.896  1.00 93.52           C  
ATOM   2614  C   VAL A 334      19.775  13.791 -42.355  1.00 93.52           C  
ATOM   2615  CB  VAL A 334      20.299  15.192 -44.387  1.00 93.52           C  
ATOM   2616  O   VAL A 334      18.821  14.006 -41.608  1.00 93.52           O  
ATOM   2617  CG1 VAL A 334      18.795  15.258 -44.676  1.00 93.52           C  
ATOM   2618  CG2 VAL A 334      20.931  16.501 -44.871  1.00 93.52           C  
ATOM   2619  N   PHE A 335      20.173  12.559 -42.670  1.00 91.37           N  
ATOM   2620  CA  PHE A 335      19.480  11.353 -42.229  1.00 91.37           C  
ATOM   2621  C   PHE A 335      19.377  11.269 -40.701  1.00 91.37           C  
ATOM   2622  CB  PHE A 335      20.190  10.130 -42.818  1.00 91.37           C  
ATOM   2623  O   PHE A 335      18.269  11.182 -40.164  1.00 91.37           O  
ATOM   2624  CG  PHE A 335      19.635   8.816 -42.318  1.00 91.37           C  
ATOM   2625  CD1 PHE A 335      20.340   8.079 -41.348  1.00 91.37           C  
ATOM   2626  CD2 PHE A 335      18.401   8.343 -42.802  1.00 91.37           C  
ATOM   2627  CE1 PHE A 335      19.822   6.862 -40.879  1.00 91.37           C  
ATOM   2628  CE2 PHE A 335      17.884   7.122 -42.335  1.00 91.37           C  
ATOM   2629  CZ  PHE A 335      18.602   6.381 -41.379  1.00 91.37           C  
ATOM   2630  N   PHE A 336      20.504  11.357 -39.986  1.00 90.17           N  
ATOM   2631  CA  PHE A 336      20.492  11.259 -38.528  1.00 90.17           C  
ATOM   2632  C   PHE A 336      19.843  12.468 -37.865  1.00 90.17           C  
ATOM   2633  CB  PHE A 336      21.904  11.045 -37.980  1.00 90.17           C  
ATOM   2634  O   PHE A 336      19.084  12.288 -36.917  1.00 90.17           O  
ATOM   2635  CG  PHE A 336      22.441   9.650 -38.210  1.00 90.17           C  
ATOM   2636  CD1 PHE A 336      21.790   8.543 -37.630  1.00 90.17           C  
ATOM   2637  CD2 PHE A 336      23.599   9.455 -38.981  1.00 90.17           C  
ATOM   2638  CE1 PHE A 336      22.288   7.245 -37.831  1.00 90.17           C  
ATOM   2639  CE2 PHE A 336      24.096   8.158 -39.180  1.00 90.17           C  
ATOM   2640  CZ  PHE A 336      23.443   7.052 -38.608  1.00 90.17           C  
ATOM   2641  N   SER A 337      20.074  13.685 -38.364  1.00 92.16           N  
ATOM   2642  CA  SER A 337      19.494  14.894 -37.764  1.00 92.16           C  
ATOM   2643  C   SER A 337      17.968  14.891 -37.858  1.00 92.16           C  
ATOM   2644  CB  SER A 337      20.058  16.161 -38.411  1.00 92.16           C  
ATOM   2645  O   SER A 337      17.289  15.200 -36.876  1.00 92.16           O  
ATOM   2646  OG  SER A 337      21.462  16.181 -38.289  1.00 92.16           O  
ATOM   2647  N   VAL A 338      17.417  14.465 -39.000  1.00 90.73           N  
ATOM   2648  CA  VAL A 338      15.967  14.342 -39.193  1.00 90.73           C  
ATOM   2649  C   VAL A 338      15.392  13.195 -38.360  1.00 90.73           C  
ATOM   2650  CB  VAL A 338      15.632  14.181 -40.687  1.00 90.73           C  
ATOM   2651  O   VAL A 338      14.351  13.372 -37.729  1.00 90.73           O  
ATOM   2652  CG1 VAL A 338      14.137  13.924 -40.906  1.00 90.73           C  
ATOM   2653  CG2 VAL A 338      15.989  15.461 -41.455  1.00 90.73           C  
ATOM   2654  N   LEU A 339      16.066  12.041 -38.301  1.00 87.69           N  
ATOM   2655  CA  LEU A 339      15.630  10.900 -37.490  1.00 87.69           C  
ATOM   2656  C   LEU A 339      15.596  11.239 -35.995  1.00 87.69           C  
ATOM   2657  CB  LEU A 339      16.593   9.729 -37.727  1.00 87.69           C  
ATOM   2658  O   LEU A 339      14.593  11.006 -35.321  1.00 87.69           O  
ATOM   2659  CG  LEU A 339      16.103   8.435 -37.052  1.00 87.69           C  
ATOM   2660  CD1 LEU A 339      15.434   7.555 -38.092  1.00 87.69           C  
ATOM   2661  CD2 LEU A 339      17.264   7.673 -36.420  1.00 87.69           C  
ATOM   2662  N   ILE A 340      16.688  11.808 -35.488  1.00 88.98           N  
ATOM   2663  CA  ILE A 340      16.831  12.226 -34.095  1.00 88.98           C  
ATOM   2664  C   ILE A 340      15.775  13.280 -33.776  1.00 88.98           C  
ATOM   2665  CB  ILE A 340      18.276  12.711 -33.850  1.00 88.98           C  
ATOM   2666  O   ILE A 340      15.049  13.121 -32.795  1.00 88.98           O  
ATOM   2667  CG1 ILE A 340      19.225  11.491 -33.845  1.00 88.98           C  
ATOM   2668  CG2 ILE A 340      18.405  13.504 -32.544  1.00 88.98           C  
ATOM   2669  CD1 ILE A 340      20.705  11.870 -33.937  1.00 88.98           C  
ATOM   2670  N   GLY A 341      15.609  14.283 -34.645  1.00 89.52           N  
ATOM   2671  CA  GLY A 341      14.566  15.292 -34.499  1.00 89.52           C  
ATOM   2672  C   GLY A 341      13.161  14.680 -34.450  1.00 89.52           C  
ATOM   2673  O   GLY A 341      12.369  15.019 -33.570  1.00 89.52           O  
ATOM   2674  N   ALA A 342      12.854  13.723 -35.330  1.00 86.43           N  
ATOM   2675  CA  ALA A 342      11.571  13.022 -35.345  1.00 86.43           C  
ATOM   2676  C   ALA A 342      11.341  12.186 -34.071  1.00 86.43           C  
ATOM   2677  CB  ALA A 342      11.495  12.161 -36.612  1.00 86.43           C  
ATOM   2678  O   ALA A 342      10.255  12.228 -33.489  1.00 86.43           O  
ATOM   2679  N   PHE A 343      12.356  11.465 -33.587  1.00 84.85           N  
ATOM   2680  CA  PHE A 343      12.268  10.680 -32.351  1.00 84.85           C  
ATOM   2681  C   PHE A 343      12.114  11.554 -31.103  1.00 84.85           C  
ATOM   2682  CB  PHE A 343      13.487   9.756 -32.233  1.00 84.85           C  
ATOM   2683  O   PHE A 343      11.436  11.143 -30.156  1.00 84.85           O  
ATOM   2684  CG  PHE A 343      13.548   8.567 -33.184  1.00 84.85           C  
ATOM   2685  CD1 PHE A 343      12.475   8.218 -34.035  1.00 84.85           C  
ATOM   2686  CD2 PHE A 343      14.709   7.771 -33.186  1.00 84.85           C  
ATOM   2687  CE1 PHE A 343      12.565   7.090 -34.868  1.00 84.85           C  
ATOM   2688  CE2 PHE A 343      14.796   6.640 -34.016  1.00 84.85           C  
ATOM   2689  CZ  PHE A 343      13.726   6.300 -34.859  1.00 84.85           C  
ATOM   2690  N   SER A 344      12.649  12.777 -31.103  1.00 88.74           N  
ATOM   2691  CA  SER A 344      12.464  13.721 -29.998  1.00 88.74           C  
ATOM   2692  C   SER A 344      11.000  14.104 -29.769  1.00 88.74           C  
ATOM   2693  CB  SER A 344      13.280  14.989 -30.218  1.00 88.74           C  
ATOM   2694  O   SER A 344      10.614  14.365 -28.631  1.00 88.74           O  
ATOM   2695  OG  SER A 344      14.643  14.678 -30.373  1.00 88.74           O  
ATOM   2696  N   VAL A 345      10.143  14.055 -30.797  1.00 86.73           N  
ATOM   2697  CA  VAL A 345       8.688  14.238 -30.625  1.00 86.73           C  
ATOM   2698  C   VAL A 345       8.106  13.138 -29.732  1.00 86.73           C  
ATOM   2699  CB  VAL A 345       7.956  14.259 -31.982  1.00 86.73           C  
ATOM   2700  O   VAL A 345       7.325  13.419 -28.821  1.00 86.73           O  
ATOM   2701  CG1 VAL A 345       6.448  14.487 -31.810  1.00 86.73           C  
ATOM   2702  CG2 VAL A 345       8.499  15.370 -32.887  1.00 86.73           C  
ATOM   2703  N   GLY A 346       8.530  11.889 -29.944  1.00 85.29           N  
ATOM   2704  CA  GLY A 346       8.137  10.756 -29.107  1.00 85.29           C  
ATOM   2705  C   GLY A 346       8.645  10.891 -27.670  1.00 85.29           C  
ATOM   2706  O   GLY A 346       7.895  10.641 -26.728  1.00 85.29           O  
ATOM   2707  N   GLN A 347       9.884  11.357 -27.488  1.00 86.67           N  
ATOM   2708  CA  GLN A 347      10.478  11.573 -26.160  1.00 86.67           C  
ATOM   2709  C   GLN A 347       9.841  12.740 -25.389  1.00 86.67           C  
ATOM   2710  CB  GLN A 347      11.991  11.788 -26.283  1.00 86.67           C  
ATOM   2711  O   GLN A 347       9.795  12.712 -24.159  1.00 86.67           O  
ATOM   2712  CG  GLN A 347      12.717  10.549 -26.830  1.00 86.67           C  
ATOM   2713  CD  GLN A 347      14.235  10.695 -26.799  1.00 86.67           C  
ATOM   2714  NE2 GLN A 347      14.964   9.849 -27.492  1.00 86.67           N  
ATOM   2715  OE1 GLN A 347      14.802  11.559 -26.156  1.00 86.67           O  
ATOM   2716  N   ALA A 348       9.283  13.731 -26.087  1.00 90.36           N  
ATOM   2717  CA  ALA A 348       8.561  14.839 -25.467  1.00 90.36           C  
ATOM   2718  C   ALA A 348       7.172  14.440 -24.938  1.00 90.36           C  
ATOM   2719  CB  ALA A 348       8.451  15.960 -26.500  1.00 90.36           C  
ATOM   2720  O   ALA A 348       6.653  15.085 -24.024  1.00 90.36           O  
ATOM   2721  N   SER A 349       6.563  13.383 -25.490  1.00 88.91           N  
ATOM   2722  CA  SER A 349       5.182  12.995 -25.180  1.00 88.91           C  
ATOM   2723  C   SER A 349       4.940  12.688 -23.689  1.00 88.91           C  
ATOM   2724  CB  SER A 349       4.720  11.865 -26.110  1.00 88.91           C  
ATOM   2725  O   SER A 349       4.002  13.275 -23.140  1.00 88.91           O  
ATOM   2726  OG  SER A 349       3.420  11.423 -25.773  1.00 88.91           O  
ATOM   2727  N   PRO A 350       5.772  11.888 -22.984  1.00 89.50           N  
ATOM   2728  CA  PRO A 350       5.603  11.658 -21.546  1.00 89.50           C  
ATOM   2729  C   PRO A 350       5.708  12.934 -20.700  1.00 89.50           C  
ATOM   2730  CB  PRO A 350       6.697  10.657 -21.156  1.00 89.50           C  
ATOM   2731  O   PRO A 350       5.009  13.074 -19.698  1.00 89.50           O  
ATOM   2732  CG  PRO A 350       6.988   9.918 -22.459  1.00 89.50           C  
ATOM   2733  CD  PRO A 350       6.812  11.011 -23.506  1.00 89.50           C  
ATOM   2734  N   SER A 351       6.551  13.890 -21.098  1.00 91.70           N  
ATOM   2735  CA  SER A 351       6.694  15.167 -20.387  1.00 91.70           C  
ATOM   2736  C   SER A 351       5.464  16.062 -20.558  1.00 91.70           C  
ATOM   2737  CB  SER A 351       7.945  15.905 -20.861  1.00 91.70           C  
ATOM   2738  O   SER A 351       5.034  16.707 -19.601  1.00 91.70           O  
ATOM   2739  OG  SER A 351       9.095  15.130 -20.584  1.00 91.70           O  
ATOM   2740  N   ILE A 352       4.853  16.061 -21.749  1.00 93.16           N  
ATOM   2741  CA  ILE A 352       3.583  16.758 -22.004  1.00 93.16           C  
ATOM   2742  C   ILE A 352       2.466  16.147 -21.152  1.00 93.16           C  
ATOM   2743  CB  ILE A 352       3.228  16.721 -23.510  1.00 93.16           C  
ATOM   2744  O   ILE A 352       1.691  16.882 -20.537  1.00 93.16           O  
ATOM   2745  CG1 ILE A 352       4.262  17.526 -24.331  1.00 93.16           C  
ATOM   2746  CG2 ILE A 352       1.811  17.277 -23.763  1.00 93.16           C  
ATOM   2747  CD1 ILE A 352       4.151  17.306 -25.845  1.00 93.16           C  
ATOM   2748  N   GLU A 353       2.395  14.816 -21.082  1.00 91.71           N  
ATOM   2749  CA  GLU A 353       1.406  14.114 -20.262  1.00 91.71           C  
ATOM   2750  C   GLU A 353       1.586  14.421 -18.768  1.00 91.71           C  
ATOM   2751  CB  GLU A 353       1.475  12.606 -20.547  1.00 91.71           C  
ATOM   2752  O   GLU A 353       0.617  14.782 -18.096  1.00 91.71           O  
ATOM   2753  CG  GLU A 353       0.348  11.868 -19.811  1.00 91.71           C  
ATOM   2754  CD  GLU A 353       0.332  10.351 -20.029  1.00 91.71           C  
ATOM   2755  OE1 GLU A 353      -0.505   9.710 -19.351  1.00 91.71           O  
ATOM   2756  OE2 GLU A 353       1.130   9.845 -20.848  1.00 91.71           O  
ATOM   2757  N   ALA A 354       2.818  14.359 -18.250  1.00 92.19           N  
ATOM   2758  CA  ALA A 354       3.128  14.706 -16.864  1.00 92.19           C  
ATOM   2759  C   ALA A 354       2.706  16.147 -16.526  1.00 92.19           C  
ATOM   2760  CB  ALA A 354       4.626  14.485 -16.624  1.00 92.19           C  
ATOM   2761  O   ALA A 354       2.046  16.381 -15.510  1.00 92.19           O  
ATOM   2762  N   PHE A 355       3.002  17.111 -17.403  1.00 95.29           N  
ATOM   2763  CA  PHE A 355       2.586  18.502 -17.219  1.00 95.29           C  
ATOM   2764  C   PHE A 355       1.061  18.683 -17.294  1.00 95.29           C  
ATOM   2765  CB  PHE A 355       3.296  19.378 -18.255  1.00 95.29           C  
ATOM   2766  O   PHE A 355       0.477  19.408 -16.485  1.00 95.29           O  
ATOM   2767  CG  PHE A 355       3.000  20.856 -18.095  1.00 95.29           C  
ATOM   2768  CD1 PHE A 355       2.332  21.569 -19.106  1.00 95.29           C  
ATOM   2769  CD2 PHE A 355       3.417  21.528 -16.933  1.00 95.29           C  
ATOM   2770  CE1 PHE A 355       2.111  22.950 -18.964  1.00 95.29           C  
ATOM   2771  CE2 PHE A 355       3.226  22.910 -16.803  1.00 95.29           C  
ATOM   2772  CZ  PHE A 355       2.559  23.619 -17.811  1.00 95.29           C  
ATOM   2773  N   ALA A 356       0.378  18.001 -18.217  1.00 93.17           N  
ATOM   2774  CA  ALA A 356      -1.081  18.038 -18.317  1.00 93.17           C  
ATOM   2775  C   ALA A 356      -1.759  17.442 -17.069  1.00 93.17           C  
ATOM   2776  CB  ALA A 356      -1.504  17.313 -19.598  1.00 93.17           C  
ATOM   2777  O   ALA A 356      -2.685  18.045 -16.519  1.00 93.17           O  
ATOM   2778  N   ASN A 357      -1.255  16.310 -16.571  1.00 92.77           N  
ATOM   2779  CA  ASN A 357      -1.720  15.683 -15.334  1.00 92.77           C  
ATOM   2780  C   ASN A 357      -1.498  16.592 -14.121  1.00 92.77           C  
ATOM   2781  CB  ASN A 357      -1.000  14.332 -15.162  1.00 92.77           C  
ATOM   2782  O   ASN A 357      -2.384  16.723 -13.274  1.00 92.77           O  
ATOM   2783  CG  ASN A 357      -1.548  13.253 -16.081  1.00 92.77           C  
ATOM   2784  ND2 ASN A 357      -0.770  12.237 -16.367  1.00 92.77           N  
ATOM   2785  OD1 ASN A 357      -2.698  13.285 -16.490  1.00 92.77           O  
ATOM   2786  N   ALA A 358      -0.355  17.276 -14.067  1.00 95.51           N  
ATOM   2787  CA  ALA A 358      -0.052  18.260 -13.041  1.00 95.51           C  
ATOM   2788  C   ALA A 358      -1.016  19.458 -13.081  1.00 95.51           C  
ATOM   2789  CB  ALA A 358       1.405  18.667 -13.232  1.00 95.51           C  
ATOM   2790  O   ALA A 358      -1.487  19.894 -12.033  1.00 95.51           O  
ATOM   2791  N   ARG A 359      -1.382  19.954 -14.272  1.00 95.50           N  
ATOM   2792  CA  ARG A 359      -2.391  21.020 -14.435  1.00 95.50           C  
ATOM   2793  C   ARG A 359      -3.792  20.591 -14.001  1.00 95.50           C  
ATOM   2794  CB  ARG A 359      -2.440  21.484 -15.895  1.00 95.50           C  
ATOM   2795  O   ARG A 359      -4.536  21.421 -13.481  1.00 95.50           O  
ATOM   2796  CG  ARG A 359      -1.217  22.314 -16.303  1.00 95.50           C  
ATOM   2797  CD  ARG A 359      -1.255  22.643 -17.799  1.00 95.50           C  
ATOM   2798  NE  ARG A 359      -2.454  23.430 -18.143  1.00 95.50           N  
ATOM   2799  NH1 ARG A 359      -2.482  23.096 -20.414  1.00 95.50           N  
ATOM   2800  NH2 ARG A 359      -4.138  24.226 -19.407  1.00 95.50           N  
ATOM   2801  CZ  ARG A 359      -3.014  23.577 -19.325  1.00 95.50           C  
ATOM   2802  N   GLY A 360      -4.158  19.329 -14.225  1.00 93.19           N  
ATOM   2803  CA  GLY A 360      -5.418  18.756 -13.742  1.00 93.19           C  
ATOM   2804  C   GLY A 360      -5.438  18.604 -12.218  1.00 93.19           C  
ATOM   2805  O   GLY A 360      -6.389  19.020 -11.567  1.00 93.19           O  
ATOM   2806  N   ALA A 361      -4.355  18.087 -11.631  1.00 93.77           N  
ATOM   2807  CA  ALA A 361      -4.202  17.957 -10.179  1.00 93.77           C  
ATOM   2808  C   ALA A 361      -4.175  19.323  -9.463  1.00 93.77           C  
ATOM   2809  CB  ALA A 361      -2.918  17.159  -9.923  1.00 93.77           C  
ATOM   2810  O   ALA A 361      -4.794  19.498  -8.414  1.00 93.77           O  
ATOM   2811  N   ALA A 362      -3.510  20.317 -10.059  1.00 95.52           N  
ATOM   2812  CA  ALA A 362      -3.456  21.678  -9.534  1.00 95.52           C  
ATOM   2813  C   ALA A 362      -4.820  22.375  -9.506  1.00 95.52           C  
ATOM   2814  CB  ALA A 362      -2.439  22.489 -10.347  1.00 95.52           C  
ATOM   2815  O   ALA A 362      -4.998  23.271  -8.688  1.00 95.52           O  
ATOM   2816  N   TYR A 363      -5.777  21.983 -10.357  1.00 94.25           N  
ATOM   2817  CA  TYR A 363      -7.080  22.652 -10.433  1.00 94.25           C  
ATOM   2818  C   TYR A 363      -7.849  22.509  -9.129  1.00 94.25           C  
ATOM   2819  CB  TYR A 363      -7.878  22.128 -11.634  1.00 94.25           C  
ATOM   2820  O   TYR A 363      -8.260  23.506  -8.544  1.00 94.25           O  
ATOM   2821  CG  TYR A 363      -9.265  22.727 -11.719  1.00 94.25           C  
ATOM   2822  CD1 TYR A 363     -10.334  22.068 -11.087  1.00 94.25           C  
ATOM   2823  CD2 TYR A 363      -9.483  23.954 -12.374  1.00 94.25           C  
ATOM   2824  CE1 TYR A 363     -11.626  22.615 -11.124  1.00 94.25           C  
ATOM   2825  CE2 TYR A 363     -10.779  24.508 -12.415  1.00 94.25           C  
ATOM   2826  OH  TYR A 363     -13.114  24.337 -11.852  1.00 94.25           O  
ATOM   2827  CZ  TYR A 363     -11.855  23.830 -11.796  1.00 94.25           C  
ATOM   2828  N   GLU A 364      -7.962  21.282  -8.634  1.00 90.85           N  
ATOM   2829  CA  GLU A 364      -8.674  21.006  -7.388  1.00 90.85           C  
ATOM   2830  C   GLU A 364      -7.935  21.592  -6.179  1.00 90.85           C  
ATOM   2831  CB  GLU A 364      -8.874  19.490  -7.259  1.00 90.85           C  
ATOM   2832  O   GLU A 364      -8.557  22.151  -5.280  1.00 90.85           O  
ATOM   2833  CG  GLU A 364      -9.752  18.918  -8.391  1.00 90.85           C  
ATOM   2834  CD  GLU A 364     -11.182  19.479  -8.419  1.00 90.85           C  
ATOM   2835  OE1 GLU A 364     -11.790  19.398  -9.506  1.00 90.85           O  
ATOM   2836  OE2 GLU A 364     -11.666  19.989  -7.384  1.00 90.85           O  
ATOM   2837  N   ILE A 365      -6.597  21.564  -6.187  1.00 93.38           N  
ATOM   2838  CA  ILE A 365      -5.787  22.162  -5.117  1.00 93.38           C  
ATOM   2839  C   ILE A 365      -5.958  23.687  -5.087  1.00 93.38           C  
ATOM   2840  CB  ILE A 365      -4.310  21.721  -5.249  1.00 93.38           C  
ATOM   2841  O   ILE A 365      -6.219  24.259  -4.031  1.00 93.38           O  
ATOM   2842  CG1 ILE A 365      -4.209  20.213  -4.915  1.00 93.38           C  
ATOM   2843  CG2 ILE A 365      -3.401  22.532  -4.303  1.00 93.38           C  
ATOM   2844  CD1 ILE A 365      -2.865  19.548  -5.228  1.00 93.38           C  
ATOM   2845  N   PHE A 366      -5.833  24.368  -6.228  1.00 95.48           N  
ATOM   2846  CA  PHE A 366      -5.951  25.826  -6.286  1.00 95.48           C  
ATOM   2847  C   PHE A 366      -7.375  26.300  -6.051  1.00 95.48           C  
ATOM   2848  CB  PHE A 366      -5.410  26.365  -7.609  1.00 95.48           C  
ATOM   2849  O   PHE A 366      -7.547  27.317  -5.391  1.00 95.48           O  
ATOM   2850  CG  PHE A 366      -3.907  26.281  -7.804  1.00 95.48           C  
ATOM   2851  CD1 PHE A 366      -3.026  25.828  -6.799  1.00 95.48           C  
ATOM   2852  CD2 PHE A 366      -3.382  26.698  -9.034  1.00 95.48           C  
ATOM   2853  CE1 PHE A 366      -1.641  25.778  -7.029  1.00 95.48           C  
ATOM   2854  CE2 PHE A 366      -2.000  26.667  -9.254  1.00 95.48           C  
ATOM   2855  CZ  PHE A 366      -1.121  26.208  -8.260  1.00 95.48           C  
ATOM   2856  N   LYS A 367      -8.384  25.535  -6.480  1.00 93.31           N  
ATOM   2857  CA  LYS A 367      -9.785  25.794  -6.140  1.00 93.31           C  
ATOM   2858  C   LYS A 367      -9.988  25.867  -4.627  1.00 93.31           C  
ATOM   2859  CB  LYS A 367     -10.645  24.703  -6.785  1.00 93.31           C  
ATOM   2860  O   LYS A 367     -10.672  26.771  -4.168  1.00 93.31           O  
ATOM   2861  CG  LYS A 367     -12.148  24.887  -6.551  1.00 93.31           C  
ATOM   2862  CD  LYS A 367     -12.878  23.698  -7.179  1.00 93.31           C  
ATOM   2863  CE  LYS A 367     -14.381  23.756  -6.914  1.00 93.31           C  
ATOM   2864  NZ  LYS A 367     -15.005  22.477  -7.332  1.00 93.31           N  
ATOM   2865  N   ILE A 368      -9.369  24.967  -3.856  1.00 93.52           N  
ATOM   2866  CA  ILE A 368      -9.444  24.984  -2.386  1.00 93.52           C  
ATOM   2867  C   ILE A 368      -8.623  26.139  -1.804  1.00 93.52           C  
ATOM   2868  CB  ILE A 368      -9.017  23.620  -1.798  1.00 93.52           C  
ATOM   2869  O   ILE A 368      -9.103  26.827  -0.909  1.00 93.52           O  
ATOM   2870  CG1 ILE A 368      -9.993  22.519  -2.272  1.00 93.52           C  
ATOM   2871  CG2 ILE A 368      -8.995  23.674  -0.254  1.00 93.52           C  
ATOM   2872  CD1 ILE A 368      -9.542  21.079  -1.993  1.00 93.52           C  
ATOM   2873  N   ILE A 369      -7.414  26.390  -2.322  1.00 94.23           N  
ATOM   2874  CA  ILE A 369      -6.574  27.500  -1.839  1.00 94.23           C  
ATOM   2875  C   ILE A 369      -7.235  28.864  -2.060  1.00 94.23           C  
ATOM   2876  CB  ILE A 369      -5.155  27.458  -2.443  1.00 94.23           C  
ATOM   2877  O   ILE A 369      -7.144  29.743  -1.205  1.00 94.23           O  
ATOM   2878  CG1 ILE A 369      -4.388  26.198  -1.986  1.00 94.23           C  
ATOM   2879  CG2 ILE A 369      -4.384  28.715  -1.993  1.00 94.23           C  
ATOM   2880  CD1 ILE A 369      -3.049  25.985  -2.707  1.00 94.23           C  
ATOM   2881  N   ASP A 370      -7.889  29.041  -3.203  1.00 94.12           N  
ATOM   2882  CA  ASP A 370      -8.500  30.308  -3.592  1.00 94.12           C  
ATOM   2883  C   ASP A 370      -9.915  30.472  -3.008  1.00 94.12           C  
ATOM   2884  CB  ASP A 370      -8.457  30.439  -5.127  1.00 94.12           C  
ATOM   2885  O   ASP A 370     -10.465  31.576  -3.045  1.00 94.12           O  
ATOM   2886  CG  ASP A 370      -7.028  30.413  -5.698  1.00 94.12           C  
ATOM   2887  OD1 ASP A 370      -6.048  30.730  -4.978  1.00 94.12           O  
ATOM   2888  OD2 ASP A 370      -6.824  30.096  -6.892  1.00 94.12           O  
ATOM   2889  N   ASN A 371     -10.494  29.408  -2.432  1.00 92.96           N  
ATOM   2890  CA  ASN A 371     -11.809  29.456  -1.805  1.00 92.96           C  
ATOM   2891  C   ASN A 371     -11.768  30.258  -0.499  1.00 92.96           C  
ATOM   2892  CB  ASN A 371     -12.365  28.041  -1.561  1.00 92.96           C  
ATOM   2893  O   ASN A 371     -11.067  29.900   0.451  1.00 92.96           O  
ATOM   2894  CG  ASN A 371     -13.838  28.097  -1.198  1.00 92.96           C  
ATOM   2895  ND2 ASN A 371     -14.335  27.235  -0.347  1.00 92.96           N  
ATOM   2896  OD1 ASN A 371     -14.576  28.930  -1.694  1.00 92.96           O  
ATOM   2897  N   LYS A 372     -12.565  31.327  -0.434  1.00 91.58           N  
ATOM   2898  CA  LYS A 372     -12.735  32.144   0.771  1.00 91.58           C  
ATOM   2899  C   LYS A 372     -14.013  31.701   1.494  1.00 91.58           C  
ATOM   2900  CB  LYS A 372     -12.783  33.634   0.410  1.00 91.58           C  
ATOM   2901  O   LYS A 372     -15.087  31.881   0.922  1.00 91.58           O  
ATOM   2902  CG  LYS A 372     -11.452  34.134  -0.171  1.00 91.58           C  
ATOM   2903  CD  LYS A 372     -11.559  35.625  -0.505  1.00 91.58           C  
ATOM   2904  CE  LYS A 372     -10.268  36.116  -1.165  1.00 91.58           C  
ATOM   2905  NZ  LYS A 372     -10.384  37.541  -1.564  1.00 91.58           N  
ATOM   2906  N   PRO A 373     -13.924  31.137   2.710  1.00 91.94           N  
ATOM   2907  CA  PRO A 373     -15.104  30.722   3.463  1.00 91.94           C  
ATOM   2908  C   PRO A 373     -15.882  31.938   3.977  1.00 91.94           C  
ATOM   2909  CB  PRO A 373     -14.566  29.864   4.611  1.00 91.94           C  
ATOM   2910  O   PRO A 373     -15.294  32.984   4.260  1.00 91.94           O  
ATOM   2911  CG  PRO A 373     -13.205  30.501   4.879  1.00 91.94           C  
ATOM   2912  CD  PRO A 373     -12.718  30.902   3.492  1.00 91.94           C  
ATOM   2913  N   SER A 374     -17.197  31.786   4.146  1.00 88.27           N  
ATOM   2914  CA  SER A 374     -18.044  32.770   4.837  1.00 88.27           C  
ATOM   2915  C   SER A 374     -17.658  32.900   6.308  1.00 88.27           C  
ATOM   2916  CB  SER A 374     -19.533  32.382   4.760  1.00 88.27           C  
ATOM   2917  O   SER A 374     -17.566  34.006   6.842  1.00 88.27           O  
ATOM   2918  OG  SER A 374     -19.769  31.067   4.282  1.00 88.27           O  
ATOM   2919  N   ILE A 375     -17.409  31.758   6.954  1.00 91.68           N  
ATOM   2920  CA  ILE A 375     -17.001  31.674   8.354  1.00 91.68           C  
ATOM   2921  C   ILE A 375     -15.497  31.411   8.402  1.00 91.68           C  
ATOM   2922  CB  ILE A 375     -17.818  30.599   9.102  1.00 91.68           C  
ATOM   2923  O   ILE A 375     -15.044  30.275   8.298  1.00 91.68           O  
ATOM   2924  CG1 ILE A 375     -19.340  30.832   8.947  1.00 91.68           C  
ATOM   2925  CG2 ILE A 375     -17.420  30.609  10.592  1.00 91.68           C  
ATOM   2926  CD1 ILE A 375     -20.197  29.698   9.518  1.00 91.68           C  
ATOM   2927  N   ASP A 376     -14.717  32.476   8.566  1.00 90.90           N  
ATOM   2928  CA  ASP A 376     -13.256  32.401   8.600  1.00 90.90           C  
ATOM   2929  C   ASP A 376     -12.717  32.440  10.039  1.00 90.90           C  
ATOM   2930  CB  ASP A 376     -12.696  33.537   7.737  1.00 90.90           C  
ATOM   2931  O   ASP A 376     -12.716  33.494  10.683  1.00 90.90           O  
ATOM   2932  CG  ASP A 376     -11.180  33.471   7.576  1.00 90.90           C  
ATOM   2933  OD1 ASP A 376     -10.523  32.547   8.097  1.00 90.90           O  
ATOM   2934  OD2 ASP A 376     -10.634  34.340   6.863  1.00 90.90           O  
ATOM   2935  N   SER A 377     -12.219  31.305  10.543  1.00 88.14           N  
ATOM   2936  CA  SER A 377     -11.620  31.220  11.885  1.00 88.14           C  
ATOM   2937  C   SER A 377     -10.246  31.890  11.994  1.00 88.14           C  
ATOM   2938  CB  SER A 377     -11.539  29.767  12.364  1.00 88.14           C  
ATOM   2939  O   SER A 377      -9.822  32.241  13.097  1.00 88.14           O  
ATOM   2940  OG  SER A 377     -10.722  28.964  11.543  1.00 88.14           O  
ATOM   2941  N   TYR A 378      -9.572  32.137  10.865  1.00 90.38           N  
ATOM   2942  CA  TYR A 378      -8.291  32.844  10.815  1.00 90.38           C  
ATOM   2943  C   TYR A 378      -8.454  34.367  10.720  1.00 90.38           C  
ATOM   2944  CB  TYR A 378      -7.459  32.307   9.644  1.00 90.38           C  
ATOM   2945  O   TYR A 378      -7.479  35.101  10.922  1.00 90.38           O  
ATOM   2946  CG  TYR A 378      -6.790  30.974   9.914  1.00 90.38           C  
ATOM   2947  CD1 TYR A 378      -5.418  30.943  10.230  1.00 90.38           C  
ATOM   2948  CD2 TYR A 378      -7.515  29.769   9.816  1.00 90.38           C  
ATOM   2949  CE1 TYR A 378      -4.757  29.710  10.381  1.00 90.38           C  
ATOM   2950  CE2 TYR A 378      -6.860  28.534   9.997  1.00 90.38           C  
ATOM   2951  OH  TYR A 378      -4.798  27.325  10.321  1.00 90.38           O  
ATOM   2952  CZ  TYR A 378      -5.472  28.502  10.250  1.00 90.38           C  
ATOM   2953  N   SER A 379      -9.663  34.863  10.430  1.00 90.50           N  
ATOM   2954  CA  SER A 379      -9.909  36.299  10.329  1.00 90.50           C  
ATOM   2955  C   SER A 379      -9.745  36.999  11.680  1.00 90.50           C  
ATOM   2956  CB  SER A 379     -11.286  36.610   9.745  1.00 90.50           C  
ATOM   2957  O   SER A 379     -10.187  36.525  12.729  1.00 90.50           O  
ATOM   2958  OG  SER A 379     -11.356  38.015   9.576  1.00 90.50           O  
ATOM   2959  N   LYS A 380      -9.144  38.193  11.646  1.00 88.88           N  
ATOM   2960  CA  LYS A 380      -9.058  39.104  12.799  1.00 88.88           C  
ATOM   2961  C   LYS A 380     -10.262  40.050  12.904  1.00 88.88           C  
ATOM   2962  CB  LYS A 380      -7.727  39.873  12.773  1.00 88.88           C  
ATOM   2963  O   LYS A 380     -10.288  40.878  13.807  1.00 88.88           O  
ATOM   2964  CG  LYS A 380      -6.504  38.950  12.888  1.00 88.88           C  
ATOM   2965  CD  LYS A 380      -5.220  39.784  12.988  1.00 88.88           C  
ATOM   2966  CE  LYS A 380      -3.991  38.874  13.067  1.00 88.88           C  
ATOM   2967  NZ  LYS A 380      -2.738  39.664  13.192  1.00 88.88           N  
ATOM   2968  N   SER A 381     -11.229  39.953  11.989  1.00 88.47           N  
ATOM   2969  CA  SER A 381     -12.441  40.778  11.985  1.00 88.47           C  
ATOM   2970  C   SER A 381     -13.429  40.372  13.083  1.00 88.47           C  
ATOM   2971  CB  SER A 381     -13.122  40.722  10.610  1.00 88.47           C  
ATOM   2972  O   SER A 381     -13.455  39.216  13.509  1.00 88.47           O  
ATOM   2973  OG  SER A 381     -13.564  39.411  10.297  1.00 88.47           O  
ATOM   2974  N   GLY A 382     -14.293  41.308  13.475  1.00 88.46           N  
ATOM   2975  CA  GLY A 382     -15.354  41.101  14.462  1.00 88.46           C  
ATOM   2976  C   GLY A 382     -14.993  41.605  15.860  1.00 88.46           C  
ATOM   2977  O   GLY A 382     -13.821  41.755  16.207  1.00 88.46           O  
ATOM   2978  N   HIS A 383     -16.019  41.879  16.659  1.00 88.69           N  
ATOM   2979  CA  HIS A 383     -15.870  42.370  18.025  1.00 88.69           C  
ATOM   2980  C   HIS A 383     -15.335  41.273  18.954  1.00 88.69           C  
ATOM   2981  CB  HIS A 383     -17.204  42.946  18.524  1.00 88.69           C  
ATOM   2982  O   HIS A 383     -15.619  40.086  18.776  1.00 88.69           O  
ATOM   2983  CG  HIS A 383     -17.611  44.198  17.785  1.00 88.69           C  
ATOM   2984  CD2 HIS A 383     -18.368  44.265  16.646  1.00 88.69           C  
ATOM   2985  ND1 HIS A 383     -17.267  45.490  18.117  1.00 88.69           N  
ATOM   2986  CE1 HIS A 383     -17.803  46.313  17.200  1.00 88.69           C  
ATOM   2987  NE2 HIS A 383     -18.474  45.609  16.277  1.00 88.69           N  
ATOM   2988  N   LYS A 384     -14.569  41.686  19.965  1.00 91.41           N  
ATOM   2989  CA  LYS A 384     -14.116  40.844  21.077  1.00 91.41           C  
ATOM   2990  C   LYS A 384     -14.646  41.458  22.373  1.00 91.41           C  
ATOM   2991  CB  LYS A 384     -12.587  40.740  21.084  1.00 91.41           C  
ATOM   2992  O   LYS A 384     -13.949  42.278  22.959  1.00 91.41           O  
ATOM   2993  CG  LYS A 384     -12.055  40.024  19.841  1.00 91.41           C  
ATOM   2994  CD  LYS A 384     -10.546  39.849  19.986  1.00 91.41           C  
ATOM   2995  CE  LYS A 384      -9.988  39.117  18.768  1.00 91.41           C  
ATOM   2996  NZ  LYS A 384      -8.554  38.821  18.975  1.00 91.41           N  
ATOM   2997  N   PRO A 385     -15.912  41.200  22.734  1.00 85.79           N  
ATOM   2998  CA  PRO A 385     -16.514  41.820  23.905  1.00 85.79           C  
ATOM   2999  C   PRO A 385     -15.827  41.343  25.188  1.00 85.79           C  
ATOM   3000  CB  PRO A 385     -17.999  41.442  23.854  1.00 85.79           C  
ATOM   3001  O   PRO A 385     -15.751  40.142  25.450  1.00 85.79           O  
ATOM   3002  CG  PRO A 385     -18.026  40.156  23.028  1.00 85.79           C  
ATOM   3003  CD  PRO A 385     -16.876  40.352  22.044  1.00 85.79           C  
ATOM   3004  N   ASP A 386     -15.369  42.289  26.000  1.00 79.93           N  
ATOM   3005  CA  ASP A 386     -14.905  42.015  27.357  1.00 79.93           C  
ATOM   3006  C   ASP A 386     -16.111  41.796  28.294  1.00 79.93           C  
ATOM   3007  CB  ASP A 386     -13.983  43.150  27.833  1.00 79.93           C  
ATOM   3008  O   ASP A 386     -17.194  42.337  28.072  1.00 79.93           O  
ATOM   3009  CG  ASP A 386     -12.712  43.283  26.980  1.00 79.93           C  
ATOM   3010  OD1 ASP A 386     -12.120  42.229  26.652  1.00 79.93           O  
ATOM   3011  OD2 ASP A 386     -12.338  44.438  26.683  1.00 79.93           O  
ATOM   3012  N   ASN A 387     -15.934  41.013  29.364  1.00 84.64           N  
ATOM   3013  CA  ASN A 387     -16.947  40.766  30.409  1.00 84.64           C  
ATOM   3014  C   ASN A 387     -18.276  40.141  29.939  1.00 84.64           C  
ATOM   3015  CB  ASN A 387     -17.144  42.037  31.254  1.00 84.64           C  
ATOM   3016  O   ASN A 387     -19.360  40.567  30.343  1.00 84.64           O  
ATOM   3017  CG  ASN A 387     -15.887  42.463  31.977  1.00 84.64           C  
ATOM   3018  ND2 ASN A 387     -15.825  43.699  32.407  1.00 84.64           N  
ATOM   3019  OD1 ASN A 387     -14.967  41.691  32.196  1.00 84.64           O  
ATOM   3020  N   ILE A 388     -18.191  39.074  29.146  1.00 88.63           N  
ATOM   3021  CA  ILE A 388     -19.354  38.279  28.730  1.00 88.63           C  
ATOM   3022  C   ILE A 388     -20.050  37.667  29.951  1.00 88.63           C  
ATOM   3023  CB  ILE A 388     -18.919  37.202  27.722  1.00 88.63           C  
ATOM   3024  O   ILE A 388     -19.438  36.914  30.715  1.00 88.63           O  
ATOM   3025  CG1 ILE A 388     -18.397  37.891  26.445  1.00 88.63           C  
ATOM   3026  CG2 ILE A 388     -20.066  36.238  27.353  1.00 88.63           C  
ATOM   3027  CD1 ILE A 388     -17.471  36.984  25.649  1.00 88.63           C  
ATOM   3028  N   LYS A 389     -21.339  37.978  30.106  1.00 89.23           N  
ATOM   3029  CA  LYS A 389     -22.224  37.421  31.138  1.00 89.23           C  
ATOM   3030  C   LYS A 389     -22.692  36.027  30.738  1.00 89.23           C  
ATOM   3031  CB  LYS A 389     -23.423  38.354  31.369  1.00 89.23           C  
ATOM   3032  O   LYS A 389     -22.684  35.119  31.561  1.00 89.23           O  
ATOM   3033  CG  LYS A 389     -23.001  39.726  31.916  1.00 89.23           C  
ATOM   3034  CD  LYS A 389     -24.228  40.590  32.230  1.00 89.23           C  
ATOM   3035  CE  LYS A 389     -23.778  41.951  32.772  1.00 89.23           C  
ATOM   3036  NZ  LYS A 389     -24.933  42.815  33.124  1.00 89.23           N  
ATOM   3037  N   GLY A 390     -23.027  35.847  29.460  1.00 90.36           N  
ATOM   3038  CA  GLY A 390     -23.453  34.563  28.907  1.00 90.36           C  
ATOM   3039  C   GLY A 390     -24.968  34.431  28.765  1.00 90.36           C  
ATOM   3040  O   GLY A 390     -25.495  33.340  28.950  1.00 90.36           O  
ATOM   3041  N   ASN A 391     -25.681  35.512  28.450  1.00 94.48           N  
ATOM   3042  CA  ASN A 391     -27.072  35.443  28.003  1.00 94.48           C  
ATOM   3043  C   ASN A 391     -27.114  34.985  26.542  1.00 94.48           C  
ATOM   3044  CB  ASN A 391     -27.734  36.819  28.149  1.00 94.48           C  
ATOM   3045  O   ASN A 391     -26.475  35.598  25.687  1.00 94.48           O  
ATOM   3046  CG  ASN A 391     -27.864  37.266  29.588  1.00 94.48           C  
ATOM   3047  ND2 ASN A 391     -27.529  38.499  29.880  1.00 94.48           N  
ATOM   3048  OD1 ASN A 391     -28.296  36.539  30.467  1.00 94.48           O  
ATOM   3049  N   LEU A 392     -27.876  33.937  26.240  1.00 95.75           N  
ATOM   3050  CA  LEU A 392     -27.986  33.379  24.891  1.00 95.75           C  
ATOM   3051  C   LEU A 392     -29.409  33.528  24.379  1.00 95.75           C  
ATOM   3052  CB  LEU A 392     -27.543  31.905  24.838  1.00 95.75           C  
ATOM   3053  O   LEU A 392     -30.373  33.293  25.110  1.00 95.75           O  
ATOM   3054  CG  LEU A 392     -26.259  31.584  25.617  1.00 95.75           C  
ATOM   3055  CD1 LEU A 392     -25.993  30.080  25.631  1.00 95.75           C  
ATOM   3056  CD2 LEU A 392     -25.052  32.284  25.004  1.00 95.75           C  
ATOM   3057  N   GLU A 393     -29.548  33.869  23.106  1.00 96.00           N  
ATOM   3058  CA  GLU A 393     -30.859  33.996  22.487  1.00 96.00           C  
ATOM   3059  C   GLU A 393     -30.841  33.550  21.023  1.00 96.00           C  
ATOM   3060  CB  GLU A 393     -31.360  35.430  22.686  1.00 96.00           C  
ATOM   3061  O   GLU A 393     -30.055  34.047  20.219  1.00 96.00           O  
ATOM   3062  CG  GLU A 393     -32.763  35.639  22.120  1.00 96.00           C  
ATOM   3063  CD  GLU A 393     -33.300  37.049  22.380  1.00 96.00           C  
ATOM   3064  OE1 GLU A 393     -34.491  37.294  22.091  1.00 96.00           O  
ATOM   3065  OE2 GLU A 393     -32.563  37.961  22.805  1.00 96.00           O  
ATOM   3066  N   PHE A 394     -31.741  32.631  20.683  1.00 96.15           N  
ATOM   3067  CA  PHE A 394     -32.090  32.210  19.330  1.00 96.15           C  
ATOM   3068  C   PHE A 394     -33.400  32.904  18.957  1.00 96.15           C  
ATOM   3069  CB  PHE A 394     -32.255  30.681  19.275  1.00 96.15           C  
ATOM   3070  O   PHE A 394     -34.397  32.736  19.662  1.00 96.15           O  
ATOM   3071  CG  PHE A 394     -30.979  29.883  19.474  1.00 96.15           C  
ATOM   3072  CD1 PHE A 394     -30.394  29.213  18.384  1.00 96.15           C  
ATOM   3073  CD2 PHE A 394     -30.380  29.793  20.746  1.00 96.15           C  
ATOM   3074  CE1 PHE A 394     -29.192  28.506  18.546  1.00 96.15           C  
ATOM   3075  CE2 PHE A 394     -29.188  29.069  20.914  1.00 96.15           C  
ATOM   3076  CZ  PHE A 394     -28.585  28.439  19.811  1.00 96.15           C  
ATOM   3077  N   ARG A 395     -33.397  33.683  17.871  1.00 95.40           N  
ATOM   3078  CA  ARG A 395     -34.564  34.421  17.367  1.00 95.40           C  
ATOM   3079  C   ARG A 395     -34.943  33.923  15.980  1.00 95.40           C  
ATOM   3080  CB  ARG A 395     -34.279  35.930  17.317  1.00 95.40           C  
ATOM   3081  O   ARG A 395     -34.204  34.163  15.023  1.00 95.40           O  
ATOM   3082  CG  ARG A 395     -33.954  36.549  18.678  1.00 95.40           C  
ATOM   3083  CD  ARG A 395     -33.838  38.072  18.552  1.00 95.40           C  
ATOM   3084  NE  ARG A 395     -33.616  38.694  19.864  1.00 95.40           N  
ATOM   3085  NH1 ARG A 395     -32.938  40.774  19.199  1.00 95.40           N  
ATOM   3086  NH2 ARG A 395     -32.901  40.230  21.364  1.00 95.40           N  
ATOM   3087  CZ  ARG A 395     -33.155  39.895  20.135  1.00 95.40           C  
ATOM   3088  N   ASN A 396     -36.103  33.279  15.887  1.00 95.35           N  
ATOM   3089  CA  ASN A 396     -36.721  32.794  14.653  1.00 95.35           C  
ATOM   3090  C   ASN A 396     -35.759  32.025  13.723  1.00 95.35           C  
ATOM   3091  CB  ASN A 396     -37.444  33.968  13.969  1.00 95.35           C  
ATOM   3092  O   ASN A 396     -35.677  32.288  12.521  1.00 95.35           O  
ATOM   3093  CG  ASN A 396     -38.376  33.478  12.878  1.00 95.35           C  
ATOM   3094  ND2 ASN A 396     -38.579  34.246  11.834  1.00 95.35           N  
ATOM   3095  OD1 ASN A 396     -38.940  32.402  12.963  1.00 95.35           O  
ATOM   3096  N   VAL A 397     -34.980  31.102  14.291  1.00 95.67           N  
ATOM   3097  CA  VAL A 397     -33.886  30.443  13.572  1.00 95.67           C  
ATOM   3098  C   VAL A 397     -34.407  29.336  12.658  1.00 95.67           C  
ATOM   3099  CB  VAL A 397     -32.791  29.958  14.537  1.00 95.67           C  
ATOM   3100  O   VAL A 397     -35.024  28.371  13.112  1.00 95.67           O  
ATOM   3101  CG1 VAL A 397     -31.730  29.111  13.828  1.00 95.67           C  
ATOM   3102  CG2 VAL A 397     -32.102  31.163  15.189  1.00 95.67           C  
ATOM   3103  N   HIS A 398     -34.098  29.453  11.370  1.00 95.25           N  
ATOM   3104  CA  HIS A 398     -34.312  28.406  10.374  1.00 95.25           C  
ATOM   3105  C   HIS A 398     -32.973  27.865   9.889  1.00 95.25           C  
ATOM   3106  CB  HIS A 398     -35.136  28.928   9.197  1.00 95.25           C  
ATOM   3107  O   HIS A 398     -32.030  28.629   9.670  1.00 95.25           O  
ATOM   3108  CG  HIS A 398     -36.533  29.335   9.578  1.00 95.25           C  
ATOM   3109  CD2 HIS A 398     -37.669  28.630   9.295  1.00 95.25           C  
ATOM   3110  ND1 HIS A 398     -36.920  30.471  10.256  1.00 95.25           N  
ATOM   3111  CE1 HIS A 398     -38.260  30.455  10.349  1.00 95.25           C  
ATOM   3112  NE2 HIS A 398     -38.758  29.334   9.800  1.00 95.25           N  
ATOM   3113  N   PHE A 399     -32.874  26.548   9.704  1.00 95.06           N  
ATOM   3114  CA  PHE A 399     -31.621  25.925   9.287  1.00 95.06           C  
ATOM   3115  C   PHE A 399     -31.827  24.615   8.527  1.00 95.06           C  
ATOM   3116  CB  PHE A 399     -30.731  25.695  10.514  1.00 95.06           C  
ATOM   3117  O   PHE A 399     -32.668  23.792   8.896  1.00 95.06           O  
ATOM   3118  CG  PHE A 399     -29.385  25.106  10.158  1.00 95.06           C  
ATOM   3119  CD1 PHE A 399     -29.155  23.728  10.315  1.00 95.06           C  
ATOM   3120  CD2 PHE A 399     -28.389  25.920   9.592  1.00 95.06           C  
ATOM   3121  CE1 PHE A 399     -27.911  23.175   9.970  1.00 95.06           C  
ATOM   3122  CE2 PHE A 399     -27.159  25.359   9.214  1.00 95.06           C  
ATOM   3123  CZ  PHE A 399     -26.908  23.992   9.424  1.00 95.06           C  
ATOM   3124  N   SER A 400     -30.995  24.410   7.506  1.00 93.13           N  
ATOM   3125  CA  SER A 400     -30.863  23.158   6.754  1.00 93.13           C  
ATOM   3126  C   SER A 400     -29.379  22.853   6.548  1.00 93.13           C  
ATOM   3127  CB  SER A 400     -31.561  23.252   5.391  1.00 93.13           C  
ATOM   3128  O   SER A 400     -28.611  23.752   6.200  1.00 93.13           O  
ATOM   3129  OG  SER A 400     -32.856  23.799   5.530  1.00 93.13           O  
ATOM   3130  N   TYR A 401     -28.959  21.597   6.731  1.00 92.02           N  
ATOM   3131  CA  TYR A 401     -27.558  21.225   6.503  1.00 92.02           C  
ATOM   3132  C   TYR A 401     -27.181  21.355   5.017  1.00 92.02           C  
ATOM   3133  CB  TYR A 401     -27.251  19.807   7.002  1.00 92.02           C  
ATOM   3134  O   TYR A 401     -27.979  20.976   4.154  1.00 92.02           O  
ATOM   3135  CG  TYR A 401     -27.097  19.720   8.504  1.00 92.02           C  
ATOM   3136  CD1 TYR A 401     -25.903  20.150   9.117  1.00 92.02           C  
ATOM   3137  CD2 TYR A 401     -28.154  19.226   9.289  1.00 92.02           C  
ATOM   3138  CE1 TYR A 401     -25.783  20.118  10.518  1.00 92.02           C  
ATOM   3139  CE2 TYR A 401     -28.039  19.197  10.691  1.00 92.02           C  
ATOM   3140  OH  TYR A 401     -26.776  19.658  12.661  1.00 92.02           O  
ATOM   3141  CZ  TYR A 401     -26.858  19.653  11.307  1.00 92.02           C  
ATOM   3142  N   PRO A 402     -25.950  21.794   4.686  1.00 89.59           N  
ATOM   3143  CA  PRO A 402     -25.508  21.949   3.297  1.00 89.59           C  
ATOM   3144  C   PRO A 402     -25.611  20.673   2.453  1.00 89.59           C  
ATOM   3145  CB  PRO A 402     -24.054  22.422   3.385  1.00 89.59           C  
ATOM   3146  O   PRO A 402     -25.889  20.751   1.258  1.00 89.59           O  
ATOM   3147  CG  PRO A 402     -24.014  23.159   4.719  1.00 89.59           C  
ATOM   3148  CD  PRO A 402     -24.942  22.328   5.596  1.00 89.59           C  
ATOM   3149  N   SER A 403     -25.438  19.504   3.077  1.00 86.79           N  
ATOM   3150  CA  SER A 403     -25.551  18.193   2.429  1.00 86.79           C  
ATOM   3151  C   SER A 403     -26.983  17.828   2.016  1.00 86.79           C  
ATOM   3152  CB  SER A 403     -24.978  17.126   3.368  1.00 86.79           C  
ATOM   3153  O   SER A 403     -27.164  16.983   1.139  1.00 86.79           O  
ATOM   3154  OG  SER A 403     -25.660  17.132   4.613  1.00 86.79           O  
ATOM   3155  N   ARG A 404     -28.010  18.442   2.627  1.00 88.00           N  
ATOM   3156  CA  ARG A 404     -29.439  18.181   2.375  1.00 88.00           C  
ATOM   3157  C   ARG A 404     -30.270  19.460   2.524  1.00 88.00           C  
ATOM   3158  CB  ARG A 404     -29.966  17.080   3.315  1.00 88.00           C  
ATOM   3159  O   ARG A 404     -31.093  19.567   3.427  1.00 88.00           O  
ATOM   3160  CG  ARG A 404     -29.292  15.720   3.113  1.00 88.00           C  
ATOM   3161  CD  ARG A 404     -29.962  14.677   4.006  1.00 88.00           C  
ATOM   3162  NE  ARG A 404     -29.243  13.393   3.945  1.00 88.00           N  
ATOM   3163  NH1 ARG A 404     -30.553  12.267   5.453  1.00 88.00           N  
ATOM   3164  NH2 ARG A 404     -28.805  11.237   4.520  1.00 88.00           N  
ATOM   3165  CZ  ARG A 404     -29.537  12.309   4.637  1.00 88.00           C  
ATOM   3166  N   LYS A 405     -30.074  20.419   1.615  1.00 86.25           N  
ATOM   3167  CA  LYS A 405     -30.774  21.721   1.640  1.00 86.25           C  
ATOM   3168  C   LYS A 405     -32.305  21.620   1.571  1.00 86.25           C  
ATOM   3169  CB  LYS A 405     -30.269  22.618   0.501  1.00 86.25           C  
ATOM   3170  O   LYS A 405     -32.981  22.497   2.087  1.00 86.25           O  
ATOM   3171  CG  LYS A 405     -28.784  22.974   0.645  1.00 86.25           C  
ATOM   3172  CD  LYS A 405     -28.379  23.994  -0.424  1.00 86.25           C  
ATOM   3173  CE  LYS A 405     -26.896  24.341  -0.275  1.00 86.25           C  
ATOM   3174  NZ  LYS A 405     -26.487  25.385  -1.247  1.00 86.25           N  
ATOM   3175  N   GLU A 406     -32.830  20.557   0.962  1.00 88.49           N  
ATOM   3176  CA  GLU A 406     -34.274  20.284   0.847  1.00 88.49           C  
ATOM   3177  C   GLU A 406     -34.935  19.979   2.207  1.00 88.49           C  
ATOM   3178  CB  GLU A 406     -34.474  19.066  -0.076  1.00 88.49           C  
ATOM   3179  O   GLU A 406     -36.138  20.160   2.375  1.00 88.49           O  
ATOM   3180  CG  GLU A 406     -33.902  19.204  -1.501  1.00 88.49           C  
ATOM   3181  CD  GLU A 406     -34.642  20.206  -2.402  1.00 88.49           C  
ATOM   3182  OE1 GLU A 406     -34.043  20.566  -3.440  1.00 88.49           O  
ATOM   3183  OE2 GLU A 406     -35.773  20.600  -2.048  1.00 88.49           O  
ATOM   3184  N   VAL A 407     -34.162  19.506   3.195  1.00 89.35           N  
ATOM   3185  CA  VAL A 407     -34.682  19.096   4.506  1.00 89.35           C  
ATOM   3186  C   VAL A 407     -34.408  20.191   5.531  1.00 89.35           C  
ATOM   3187  CB  VAL A 407     -34.111  17.737   4.955  1.00 89.35           C  
ATOM   3188  O   VAL A 407     -33.290  20.331   6.032  1.00 89.35           O  
ATOM   3189  CG1 VAL A 407     -34.757  17.280   6.271  1.00 89.35           C  
ATOM   3190  CG2 VAL A 407     -34.371  16.641   3.910  1.00 89.35           C  
ATOM   3191  N   LYS A 408     -35.456  20.943   5.879  1.00 90.25           N  
ATOM   3192  CA  LYS A 408     -35.410  21.924   6.969  1.00 90.25           C  
ATOM   3193  C   LYS A 408     -35.368  21.209   8.318  1.00 90.25           C  
ATOM   3194  CB  LYS A 408     -36.598  22.895   6.888  1.00 90.25           C  
ATOM   3195  O   LYS A 408     -36.312  20.504   8.662  1.00 90.25           O  
ATOM   3196  CG  LYS A 408     -36.552  23.783   5.635  1.00 90.25           C  
ATOM   3197  CD  LYS A 408     -37.637  24.869   5.695  1.00 90.25           C  
ATOM   3198  CE  LYS A 408     -37.573  25.768   4.452  1.00 90.25           C  
ATOM   3199  NZ  LYS A 408     -38.494  26.933   4.554  1.00 90.25           N  
ATOM   3200  N   ILE A 409     -34.287  21.417   9.070  1.00 92.72           N  
ATOM   3201  CA  ILE A 409     -34.071  20.824  10.400  1.00 92.72           C  
ATOM   3202  C   ILE A 409     -34.605  21.727  11.510  1.00 92.72           C  
ATOM   3203  CB  ILE A 409     -32.572  20.524  10.620  1.00 92.72           C  
ATOM   3204  O   ILE A 409     -35.172  21.225  12.470  1.00 92.72           O  
ATOM   3205  CG1 ILE A 409     -32.001  19.548   9.569  1.00 92.72           C  
ATOM   3206  CG2 ILE A 409     -32.294  19.989  12.037  1.00 92.72           C  
ATOM   3207  CD1 ILE A 409     -32.643  18.154   9.538  1.00 92.72           C  
ATOM   3208  N   LEU A 410     -34.426  23.045  11.387  1.00 94.09           N  
ATOM   3209  CA  LEU A 410     -35.005  24.035  12.300  1.00 94.09           C  
ATOM   3210  C   LEU A 410     -36.006  24.901  11.537  1.00 94.09           C  
ATOM   3211  CB  LEU A 410     -33.911  24.887  12.967  1.00 94.09           C  
ATOM   3212  O   LEU A 410     -35.704  25.366  10.432  1.00 94.09           O  
ATOM   3213  CG  LEU A 410     -32.917  24.106  13.846  1.00 94.09           C  
ATOM   3214  CD1 LEU A 410     -31.865  25.072  14.392  1.00 94.09           C  
ATOM   3215  CD2 LEU A 410     -33.596  23.418  15.031  1.00 94.09           C  
ATOM   3216  N   LYS A 411     -37.183  25.113  12.130  1.00 93.07           N  
ATOM   3217  CA  LYS A 411     -38.343  25.762  11.499  1.00 93.07           C  
ATOM   3218  C   LYS A 411     -38.854  26.923  12.363  1.00 93.07           C  
ATOM   3219  CB  LYS A 411     -39.441  24.713  11.217  1.00 93.07           C  
ATOM   3220  O   LYS A 411     -39.970  26.884  12.861  1.00 93.07           O  
ATOM   3221  CG  LYS A 411     -39.003  23.568  10.289  1.00 93.07           C  
ATOM   3222  CD  LYS A 411     -40.146  22.561  10.091  1.00 93.07           C  
ATOM   3223  CE  LYS A 411     -39.607  21.290   9.426  1.00 93.07           C  
ATOM   3224  NZ  LYS A 411     -40.624  20.219   9.395  1.00 93.07           N  
ATOM   3225  N   GLY A 412     -38.014  27.934  12.591  1.00 92.05           N  
ATOM   3226  CA  GLY A 412     -38.388  29.112  13.384  1.00 92.05           C  
ATOM   3227  C   GLY A 412     -38.144  28.936  14.882  1.00 92.05           C  
ATOM   3228  O   GLY A 412     -38.980  29.285  15.714  1.00 92.05           O  
ATOM   3229  N   LEU A 413     -36.980  28.395  15.243  1.00 93.47           N  
ATOM   3230  CA  LEU A 413     -36.582  28.155  16.628  1.00 93.47           C  
ATOM   3231  C   LEU A 413     -36.440  29.472  17.416  1.00 93.47           C  
ATOM   3232  CB  LEU A 413     -35.275  27.339  16.609  1.00 93.47           C  
ATOM   3233  O   LEU A 413     -35.682  30.362  17.021  1.00 93.47           O  
ATOM   3234  CG  LEU A 413     -34.639  27.117  17.990  1.00 93.47           C  
ATOM   3235  CD1 LEU A 413     -35.504  26.176  18.812  1.00 93.47           C  
ATOM   3236  CD2 LEU A 413     -33.240  26.516  17.862  1.00 93.47           C  
ATOM   3237  N   ASN A 414     -37.110  29.554  18.570  1.00 94.53           N  
ATOM   3238  CA  ASN A 414     -37.004  30.659  19.525  1.00 94.53           C  
ATOM   3239  C   ASN A 414     -36.620  30.130  20.913  1.00 94.53           C  
ATOM   3240  CB  ASN A 414     -38.327  31.439  19.565  1.00 94.53           C  
ATOM   3241  O   ASN A 414     -37.376  29.375  21.518  1.00 94.53           O  
ATOM   3242  CG  ASN A 414     -38.557  32.238  18.298  1.00 94.53           C  
ATOM   3243  ND2 ASN A 414     -39.393  31.774  17.401  1.00 94.53           N  
ATOM   3244  OD1 ASN A 414     -37.949  33.276  18.086  1.00 94.53           O  
ATOM   3245  N   LEU A 415     -35.460  30.530  21.439  1.00 94.06           N  
ATOM   3246  CA  LEU A 415     -34.957  30.063  22.737  1.00 94.06           C  
ATOM   3247  C   LEU A 415     -34.156  31.161  23.439  1.00 94.06           C  
ATOM   3248  CB  LEU A 415     -34.098  28.797  22.530  1.00 94.06           C  
ATOM   3249  O   LEU A 415     -33.267  31.751  22.838  1.00 94.06           O  
ATOM   3250  CG  LEU A 415     -33.492  28.196  23.814  1.00 94.06           C  
ATOM   3251  CD1 LEU A 415     -34.550  27.747  24.827  1.00 94.06           C  
ATOM   3252  CD2 LEU A 415     -32.619  26.994  23.461  1.00 94.06           C  
ATOM   3253  N   LYS A 416     -34.425  31.390  24.727  1.00 94.60           N  
ATOM   3254  CA  LYS A 416     -33.654  32.289  25.603  1.00 94.60           C  
ATOM   3255  C   LYS A 416     -33.063  31.503  26.767  1.00 94.60           C  
ATOM   3256  CB  LYS A 416     -34.536  33.436  26.126  1.00 94.60           C  
ATOM   3257  O   LYS A 416     -33.813  30.787  27.435  1.00 94.60           O  
ATOM   3258  CG  LYS A 416     -34.834  34.481  25.047  1.00 94.60           C  
ATOM   3259  CD  LYS A 416     -35.750  35.597  25.570  1.00 94.60           C  
ATOM   3260  CE  LYS A 416     -35.896  36.640  24.462  1.00 94.60           C  
ATOM   3261  NZ  LYS A 416     -36.771  37.780  24.813  1.00 94.60           N  
ATOM   3262  N   VAL A 417     -31.767  31.691  27.008  1.00 94.88           N  
ATOM   3263  CA  VAL A 417     -30.985  31.104  28.106  1.00 94.88           C  
ATOM   3264  C   VAL A 417     -30.364  32.245  28.907  1.00 94.88           C  
ATOM   3265  CB  VAL A 417     -29.868  30.182  27.575  1.00 94.88           C  
ATOM   3266  O   VAL A 417     -29.616  33.053  28.354  1.00 94.88           O  
ATOM   3267  CG1 VAL A 417     -29.194  29.429  28.721  1.00 94.88           C  
ATOM   3268  CG2 VAL A 417     -30.357  29.184  26.514  1.00 94.88           C  
ATOM   3269  N   GLN A 418     -30.690  32.342  30.193  1.00 93.95           N  
ATOM   3270  CA  GLN A 418     -30.156  33.395  31.055  1.00 93.95           C  
ATOM   3271  C   GLN A 418     -28.736  33.064  31.535  1.00 93.95           C  
ATOM   3272  CB  GLN A 418     -31.112  33.650  32.229  1.00 93.95           C  
ATOM   3273  O   GLN A 418     -28.331  31.905  31.600  1.00 93.95           O  
ATOM   3274  CG  GLN A 418     -32.480  34.178  31.761  1.00 93.95           C  
ATOM   3275  CD  GLN A 418     -33.416  34.511  32.920  1.00 93.95           C  
ATOM   3276  NE2 GLN A 418     -34.530  35.163  32.668  1.00 93.95           N  
ATOM   3277  OE1 GLN A 418     -33.179  34.206  34.072  1.00 93.95           O  
ATOM   3278  N   SER A 419     -27.975  34.097  31.885  1.00 93.30           N  
ATOM   3279  CA  SER A 419     -26.633  33.977  32.457  1.00 93.30           C  
ATOM   3280  C   SER A 419     -26.608  33.028  33.661  1.00 93.30           C  
ATOM   3281  CB  SER A 419     -26.161  35.371  32.870  1.00 93.30           C  
ATOM   3282  O   SER A 419     -27.326  33.241  34.634  1.00 93.30           O  
ATOM   3283  OG  SER A 419     -24.927  35.332  33.551  1.00 93.30           O  
ATOM   3284  N   GLY A 420     -25.745  32.010  33.619  1.00 91.24           N  
ATOM   3285  CA  GLY A 420     -25.580  31.016  34.688  1.00 91.24           C  
ATOM   3286  C   GLY A 420     -26.643  29.913  34.720  1.00 91.24           C  
ATOM   3287  O   GLY A 420     -26.500  28.973  35.497  1.00 91.24           O  
ATOM   3288  N   GLN A 421     -27.667  29.999  33.868  1.00 93.17           N  
ATOM   3289  CA  GLN A 421     -28.734  29.009  33.767  1.00 93.17           C  
ATOM   3290  C   GLN A 421     -28.269  27.762  32.999  1.00 93.17           C  
ATOM   3291  CB  GLN A 421     -29.943  29.674  33.092  1.00 93.17           C  
ATOM   3292  O   GLN A 421     -27.527  27.853  32.016  1.00 93.17           O  
ATOM   3293  CG  GLN A 421     -31.235  28.875  33.255  1.00 93.17           C  
ATOM   3294  CD  GLN A 421     -32.443  29.584  32.654  1.00 93.17           C  
ATOM   3295  NE2 GLN A 421     -33.617  29.302  33.163  1.00 93.17           N  
ATOM   3296  OE1 GLN A 421     -32.368  30.385  31.726  1.00 93.17           O  
ATOM   3297  N   THR A 422     -28.756  26.595  33.413  1.00 93.85           N  
ATOM   3298  CA  THR A 422     -28.645  25.320  32.703  1.00 93.85           C  
ATOM   3299  C   THR A 422     -29.953  25.021  31.980  1.00 93.85           C  
ATOM   3300  CB  THR A 422     -28.291  24.176  33.662  1.00 93.85           C  
ATOM   3301  O   THR A 422     -30.969  24.726  32.607  1.00 93.85           O  
ATOM   3302  CG2 THR A 422     -28.094  22.845  32.930  1.00 93.85           C  
ATOM   3303  OG1 THR A 422     -27.073  24.467  34.307  1.00 93.85           O  
ATOM   3304  N   VAL A 423     -29.919  25.062  30.648  1.00 94.48           N  
ATOM   3305  CA  VAL A 423     -31.056  24.712  29.792  1.00 94.48           C  
ATOM   3306  C   VAL A 423     -30.830  23.346  29.159  1.00 94.48           C  
ATOM   3307  CB  VAL A 423     -31.335  25.807  28.750  1.00 94.48           C  
ATOM   3308  O   VAL A 423     -29.821  23.128  28.486  1.00 94.48           O  
ATOM   3309  CG1 VAL A 423     -32.386  25.383  27.716  1.00 94.48           C  
ATOM   3310  CG2 VAL A 423     -31.883  27.052  29.458  1.00 94.48           C  
ATOM   3311  N   ALA A 424     -31.781  22.437  29.347  1.00 93.36           N  
ATOM   3312  CA  ALA A 424     -31.780  21.118  28.734  1.00 93.36           C  
ATOM   3313  C   ALA A 424     -32.647  21.073  27.473  1.00 93.36           C  
ATOM   3314  CB  ALA A 424     -32.234  20.088  29.762  1.00 93.36           C  
ATOM   3315  O   ALA A 424     -33.797  21.500  27.496  1.00 93.36           O  
ATOM   3316  N   LEU A 425     -32.118  20.522  26.381  1.00 93.20           N  
ATOM   3317  CA  LEU A 425     -32.852  20.304  25.135  1.00 93.20           C  
ATOM   3318  C   LEU A 425     -33.225  18.823  25.027  1.00 93.20           C  
ATOM   3319  CB  LEU A 425     -32.037  20.777  23.915  1.00 93.20           C  
ATOM   3320  O   LEU A 425     -32.349  17.955  25.014  1.00 93.20           O  
ATOM   3321  CG  LEU A 425     -31.352  22.150  24.047  1.00 93.20           C  
ATOM   3322  CD1 LEU A 425     -30.626  22.489  22.743  1.00 93.20           C  
ATOM   3323  CD2 LEU A 425     -32.296  23.311  24.363  1.00 93.20           C  
ATOM   3324  N   VAL A 426     -34.521  18.543  24.925  1.00 90.84           N  
ATOM   3325  CA  VAL A 426     -35.096  17.188  24.854  1.00 90.84           C  
ATOM   3326  C   VAL A 426     -35.979  17.062  23.617  1.00 90.84           C  
ATOM   3327  CB  VAL A 426     -35.871  16.829  26.137  1.00 90.84           C  
ATOM   3328  O   VAL A 426     -36.419  18.061  23.062  1.00 90.84           O  
ATOM   3329  CG1 VAL A 426     -34.935  16.800  27.352  1.00 90.84           C  
ATOM   3330  CG2 VAL A 426     -37.030  17.795  26.401  1.00 90.84           C  
ATOM   3331  N   GLY A 427     -36.194  15.846  23.123  1.00 86.56           N  
ATOM   3332  CA  GLY A 427     -36.999  15.605  21.923  1.00 86.56           C  
ATOM   3333  C   GLY A 427     -36.574  14.340  21.189  1.00 86.56           C  
ATOM   3334  O   GLY A 427     -35.508  13.779  21.467  1.00 86.56           O  
ATOM   3335  N   ASN A 428     -37.368  13.926  20.207  1.00 83.46           N  
ATOM   3336  CA  ASN A 428     -37.095  12.738  19.394  1.00 83.46           C  
ATOM   3337  C   ASN A 428     -35.768  12.842  18.614  1.00 83.46           C  
ATOM   3338  CB  ASN A 428     -38.305  12.493  18.471  1.00 83.46           C  
ATOM   3339  O   ASN A 428     -35.187  13.917  18.433  1.00 83.46           O  
ATOM   3340  CG  ASN A 428     -39.533  12.028  19.237  1.00 83.46           C  
ATOM   3341  ND2 ASN A 428     -40.713  12.186  18.690  1.00 83.46           N  
ATOM   3342  OD1 ASN A 428     -39.443  11.515  20.335  1.00 83.46           O  
ATOM   3343  N   SER A 429     -35.236  11.717  18.140  1.00 79.93           N  
ATOM   3344  CA  SER A 429     -34.074  11.734  17.245  1.00 79.93           C  
ATOM   3345  C   SER A 429     -34.393  12.529  15.971  1.00 79.93           C  
ATOM   3346  CB  SER A 429     -33.643  10.310  16.892  1.00 79.93           C  
ATOM   3347  O   SER A 429     -35.452  12.361  15.378  1.00 79.93           O  
ATOM   3348  OG  SER A 429     -33.328   9.597  18.072  1.00 79.93           O  
ATOM   3349  N   GLY A 430     -33.477  13.404  15.543  1.00 78.13           N  
ATOM   3350  CA  GLY A 430     -33.640  14.195  14.315  1.00 78.13           C  
ATOM   3351  C   GLY A 430     -34.379  15.532  14.455  1.00 78.13           C  
ATOM   3352  O   GLY A 430     -34.425  16.270  13.480  1.00 78.13           O  
ATOM   3353  N   CYS A 431     -34.870  15.913  15.640  1.00 82.58           N  
ATOM   3354  CA  CYS A 431     -35.599  17.180  15.833  1.00 82.58           C  
ATOM   3355  C   CYS A 431     -34.725  18.456  15.908  1.00 82.58           C  
ATOM   3356  CB  CYS A 431     -36.516  17.045  17.056  1.00 82.58           C  
ATOM   3357  O   CYS A 431     -35.243  19.531  16.185  1.00 82.58           O  
ATOM   3358  SG  CYS A 431     -35.545  16.893  18.580  1.00 82.58           S  
ATOM   3359  N   GLY A 432     -33.404  18.363  15.694  1.00 85.07           N  
ATOM   3360  CA  GLY A 432     -32.508  19.533  15.626  1.00 85.07           C  
ATOM   3361  C   GLY A 432     -31.781  19.937  16.921  1.00 85.07           C  
ATOM   3362  O   GLY A 432     -31.154  20.993  16.958  1.00 85.07           O  
ATOM   3363  N   LYS A 433     -31.784  19.108  17.977  1.00 90.03           N  
ATOM   3364  CA  LYS A 433     -31.094  19.410  19.257  1.00 90.03           C  
ATOM   3365  C   LYS A 433     -29.611  19.753  19.073  1.00 90.03           C  
ATOM   3366  CB  LYS A 433     -31.234  18.255  20.260  1.00 90.03           C  
ATOM   3367  O   LYS A 433     -29.198  20.870  19.381  1.00 90.03           O  
ATOM   3368  CG  LYS A 433     -32.693  17.923  20.591  1.00 90.03           C  
ATOM   3369  CD  LYS A 433     -32.811  16.810  21.641  1.00 90.03           C  
ATOM   3370  CE  LYS A 433     -32.255  15.452  21.186  1.00 90.03           C  
ATOM   3371  NZ  LYS A 433     -33.193  14.740  20.287  1.00 90.03           N  
ATOM   3372  N   SER A 434     -28.827  18.833  18.500  1.00 90.70           N  
ATOM   3373  CA  SER A 434     -27.384  19.025  18.261  1.00 90.70           C  
ATOM   3374  C   SER A 434     -27.093  20.168  17.290  1.00 90.70           C  
ATOM   3375  CB  SER A 434     -26.744  17.724  17.770  1.00 90.70           C  
ATOM   3376  O   SER A 434     -26.051  20.815  17.383  1.00 90.70           O  
ATOM   3377  OG  SER A 434     -27.055  16.675  18.661  1.00 90.70           O  
ATOM   3378  N   THR A 435     -28.036  20.496  16.403  1.00 92.70           N  
ATOM   3379  CA  THR A 435     -27.938  21.660  15.513  1.00 92.70           C  
ATOM   3380  C   THR A 435     -27.844  22.966  16.307  1.00 92.70           C  
ATOM   3381  CB  THR A 435     -29.135  21.695  14.555  1.00 92.70           C  
ATOM   3382  O   THR A 435     -27.052  23.835  15.952  1.00 92.70           O  
ATOM   3383  CG2 THR A 435     -28.969  22.719  13.445  1.00 92.70           C  
ATOM   3384  OG1 THR A 435     -29.295  20.429  13.946  1.00 92.70           O  
ATOM   3385  N   THR A 436     -28.547  23.082  17.437  1.00 92.34           N  
ATOM   3386  CA  THR A 436     -28.469  24.247  18.339  1.00 92.34           C  
ATOM   3387  C   THR A 436     -27.045  24.470  18.866  1.00 92.34           C  
ATOM   3388  CB  THR A 436     -29.438  24.072  19.523  1.00 92.34           C  
ATOM   3389  O   THR A 436     -26.532  25.590  18.833  1.00 92.34           O  
ATOM   3390  CG2 THR A 436     -29.626  25.352  20.330  1.00 92.34           C  
ATOM   3391  OG1 THR A 436     -30.717  23.717  19.054  1.00 92.34           O  
ATOM   3392  N   VAL A 437     -26.362  23.397  19.285  1.00 92.62           N  
ATOM   3393  CA  VAL A 437     -24.965  23.443  19.762  1.00 92.62           C  
ATOM   3394  C   VAL A 437     -23.994  23.814  18.640  1.00 92.62           C  
ATOM   3395  CB  VAL A 437     -24.589  22.094  20.415  1.00 92.62           C  
ATOM   3396  O   VAL A 437     -23.028  24.547  18.864  1.00 92.62           O  
ATOM   3397  CG1 VAL A 437     -23.079  21.880  20.584  1.00 92.62           C  
ATOM   3398  CG2 VAL A 437     -25.235  22.014  21.800  1.00 92.62           C  
ATOM   3399  N   GLN A 438     -24.246  23.336  17.423  1.00 93.95           N  
ATOM   3400  CA  GLN A 438     -23.408  23.629  16.259  1.00 93.95           C  
ATOM   3401  C   GLN A 438     -23.558  25.082  15.782  1.00 93.95           C  
ATOM   3402  CB  GLN A 438     -23.751  22.644  15.141  1.00 93.95           C  
ATOM   3403  O   GLN A 438     -22.563  25.708  15.413  1.00 93.95           O  
ATOM   3404  CG  GLN A 438     -23.350  21.200  15.492  1.00 93.95           C  
ATOM   3405  CD  GLN A 438     -23.896  20.186  14.500  1.00 93.95           C  
ATOM   3406  NE2 GLN A 438     -23.748  18.906  14.753  1.00 93.95           N  
ATOM   3407  OE1 GLN A 438     -24.479  20.513  13.482  1.00 93.95           O  
ATOM   3408  N   LEU A 439     -24.771  25.640  15.836  1.00 95.33           N  
ATOM   3409  CA  LEU A 439     -25.028  27.050  15.530  1.00 95.33           C  
ATOM   3410  C   LEU A 439     -24.444  27.982  16.597  1.00 95.33           C  
ATOM   3411  CB  LEU A 439     -26.541  27.278  15.369  1.00 95.33           C  
ATOM   3412  O   LEU A 439     -23.869  29.007  16.248  1.00 95.33           O  
ATOM   3413  CG  LEU A 439     -27.155  26.654  14.101  1.00 95.33           C  
ATOM   3414  CD1 LEU A 439     -28.669  26.843  14.129  1.00 95.33           C  
ATOM   3415  CD2 LEU A 439     -26.635  27.304  12.820  1.00 95.33           C  
ATOM   3416  N   MET A 440     -24.500  27.611  17.882  1.00 95.01           N  
ATOM   3417  CA  MET A 440     -23.911  28.412  18.967  1.00 95.01           C  
ATOM   3418  C   MET A 440     -22.386  28.566  18.830  1.00 95.01           C  
ATOM   3419  CB  MET A 440     -24.283  27.775  20.315  1.00 95.01           C  
ATOM   3420  O   MET A 440     -21.836  29.635  19.066  1.00 95.01           O  
ATOM   3421  CG  MET A 440     -23.818  28.601  21.521  1.00 95.01           C  
ATOM   3422  SD  MET A 440     -24.335  30.339  21.565  1.00 95.01           S  
ATOM   3423  CE  MET A 440     -26.133  30.159  21.592  1.00 95.01           C  
ATOM   3424  N   GLN A 441     -21.697  27.515  18.376  1.00 94.43           N  
ATOM   3425  CA  GLN A 441     -20.265  27.557  18.039  1.00 94.43           C  
ATOM   3426  C   GLN A 441     -19.957  28.290  16.725  1.00 94.43           C  
ATOM   3427  CB  GLN A 441     -19.766  26.119  17.914  1.00 94.43           C  
ATOM   3428  O   GLN A 441     -18.784  28.427  16.350  1.00 94.43           O  
ATOM   3429  CG  GLN A 441     -19.637  25.414  19.256  1.00 94.43           C  
ATOM   3430  CD  GLN A 441     -19.297  23.956  19.013  1.00 94.43           C  
ATOM   3431  NE2 GLN A 441     -20.256  23.069  19.136  1.00 94.43           N  
ATOM   3432  OE1 GLN A 441     -18.181  23.599  18.664  1.00 94.43           O  
ATOM   3433  N   ARG A 442     -21.003  28.688  15.990  1.00 95.30           N  
ATOM   3434  CA  ARG A 442     -20.922  29.211  14.630  1.00 95.30           C  
ATOM   3435  C   ARG A 442     -20.113  28.280  13.722  1.00 95.30           C  
ATOM   3436  CB  ARG A 442     -20.424  30.658  14.712  1.00 95.30           C  
ATOM   3437  O   ARG A 442     -19.150  28.684  13.069  1.00 95.30           O  
ATOM   3438  CG  ARG A 442     -20.761  31.443  13.449  1.00 95.30           C  
ATOM   3439  CD  ARG A 442     -20.315  32.887  13.639  1.00 95.30           C  
ATOM   3440  NE  ARG A 442     -20.425  33.604  12.368  1.00 95.30           N  
ATOM   3441  NH1 ARG A 442     -19.067  35.382  12.919  1.00 95.30           N  
ATOM   3442  NH2 ARG A 442     -19.961  35.218  10.870  1.00 95.30           N  
ATOM   3443  CZ  ARG A 442     -19.786  34.711  12.054  1.00 95.30           C  
ATOM   3444  N   LEU A 443     -20.446  26.985  13.752  1.00 94.13           N  
ATOM   3445  CA  LEU A 443     -19.959  26.019  12.754  1.00 94.13           C  
ATOM   3446  C   LEU A 443     -20.708  26.177  11.426  1.00 94.13           C  
ATOM   3447  CB  LEU A 443     -20.108  24.578  13.270  1.00 94.13           C  
ATOM   3448  O   LEU A 443     -20.163  25.879  10.366  1.00 94.13           O  
ATOM   3449  CG  LEU A 443     -19.381  24.271  14.588  1.00 94.13           C  
ATOM   3450  CD1 LEU A 443     -19.450  22.772  14.875  1.00 94.13           C  
ATOM   3451  CD2 LEU A 443     -17.917  24.714  14.605  1.00 94.13           C  
ATOM   3452  N   TYR A 444     -21.937  26.681  11.522  1.00 94.73           N  
ATOM   3453  CA  TYR A 444     -22.794  27.090  10.424  1.00 94.73           C  
ATOM   3454  C   TYR A 444     -23.446  28.423  10.799  1.00 94.73           C  
ATOM   3455  CB  TYR A 444     -23.872  26.029  10.162  1.00 94.73           C  
ATOM   3456  O   TYR A 444     -23.628  28.704  11.987  1.00 94.73           O  
ATOM   3457  CG  TYR A 444     -23.388  24.594  10.122  1.00 94.73           C  
ATOM   3458  CD1 TYR A 444     -23.033  24.002   8.895  1.00 94.73           C  
ATOM   3459  CD2 TYR A 444     -23.303  23.849  11.314  1.00 94.73           C  
ATOM   3460  CE1 TYR A 444     -22.603  22.662   8.863  1.00 94.73           C  
ATOM   3461  CE2 TYR A 444     -22.836  22.522  11.284  1.00 94.73           C  
ATOM   3462  OH  TYR A 444     -22.097  20.625  10.052  1.00 94.73           O  
ATOM   3463  CZ  TYR A 444     -22.494  21.923  10.059  1.00 94.73           C  
ATOM   3464  N   ASP A 445     -23.827  29.209   9.798  1.00 94.36           N  
ATOM   3465  CA  ASP A 445     -24.719  30.348   9.994  1.00 94.36           C  
ATOM   3466  C   ASP A 445     -26.179  29.890   9.772  1.00 94.36           C  
ATOM   3467  CB  ASP A 445     -24.308  31.528   9.090  1.00 94.36           C  
ATOM   3468  O   ASP A 445     -26.437  29.005   8.946  1.00 94.36           O  
ATOM   3469  CG  ASP A 445     -23.091  32.337   9.594  1.00 94.36           C  
ATOM   3470  OD1 ASP A 445     -22.843  32.414  10.821  1.00 94.36           O  
ATOM   3471  OD2 ASP A 445     -22.418  32.981   8.761  1.00 94.36           O  
ATOM   3472  N   PRO A 446     -27.153  30.453  10.510  1.00 93.98           N  
ATOM   3473  CA  PRO A 446     -28.566  30.161  10.286  1.00 93.98           C  
ATOM   3474  C   PRO A 446     -29.020  30.665   8.905  1.00 93.98           C  
ATOM   3475  CB  PRO A 446     -29.289  30.848  11.445  1.00 93.98           C  
ATOM   3476  O   PRO A 446     -28.539  31.691   8.425  1.00 93.98           O  
ATOM   3477  CG  PRO A 446     -28.393  32.041  11.775  1.00 93.98           C  
ATOM   3478  CD  PRO A 446     -26.993  31.479  11.534  1.00 93.98           C  
ATOM   3479  N   THR A 447     -29.959  29.958   8.265  1.00 91.75           N  
ATOM   3480  CA  THR A 447     -30.531  30.361   6.964  1.00 91.75           C  
ATOM   3481  C   THR A 447     -31.393  31.610   7.111  1.00 91.75           C  
ATOM   3482  CB  THR A 447     -31.387  29.234   6.355  1.00 91.75           C  
ATOM   3483  O   THR A 447     -31.294  32.534   6.310  1.00 91.75           O  
ATOM   3484  CG2 THR A 447     -31.782  29.515   4.906  1.00 91.75           C  
ATOM   3485  OG1 THR A 447     -30.675  28.011   6.362  1.00 91.75           O  
ATOM   3486  N   GLU A 448     -32.207  31.645   8.166  1.00 93.45           N  
ATOM   3487  CA  GLU A 448     -32.999  32.805   8.574  1.00 93.45           C  
ATOM   3488  C   GLU A 448     -32.942  32.944  10.097  1.00 93.45           C  
ATOM   3489  CB  GLU A 448     -34.465  32.696   8.122  1.00 93.45           C  
ATOM   3490  O   GLU A 448     -32.670  31.973  10.810  1.00 93.45           O  
ATOM   3491  CG  GLU A 448     -34.652  32.499   6.609  1.00 93.45           C  
ATOM   3492  CD  GLU A 448     -36.117  32.262   6.212  1.00 93.45           C  
ATOM   3493  OE1 GLU A 448     -36.332  31.864   5.044  1.00 93.45           O  
ATOM   3494  OE2 GLU A 448     -37.004  32.420   7.079  1.00 93.45           O  
ATOM   3495  N   GLY A 449     -33.215  34.148  10.594  1.00 93.07           N  
ATOM   3496  CA  GLY A 449     -33.129  34.469  12.015  1.00 93.07           C  
ATOM   3497  C   GLY A 449     -31.720  34.853  12.466  1.00 93.07           C  
ATOM   3498  O   GLY A 449     -30.823  35.121  11.661  1.00 93.07           O  
ATOM   3499  N   MET A 450     -31.537  34.930  13.781  1.00 95.06           N  
ATOM   3500  CA  MET A 450     -30.252  35.275  14.391  1.00 95.06           C  
ATOM   3501  C   MET A 450     -30.037  34.530  15.706  1.00 95.06           C  
ATOM   3502  CB  MET A 450     -30.113  36.799  14.566  1.00 95.06           C  
ATOM   3503  O   MET A 450     -30.980  34.264  16.453  1.00 95.06           O  
ATOM   3504  CG  MET A 450     -31.151  37.411  15.519  1.00 95.06           C  
ATOM   3505  SD  MET A 450     -31.081  39.215  15.716  1.00 95.06           S  
ATOM   3506  CE  MET A 450     -29.412  39.417  16.397  1.00 95.06           C  
ATOM   3507  N   VAL A 451     -28.775  34.226  15.994  1.00 96.17           N  
ATOM   3508  CA  VAL A 451     -28.318  33.715  17.289  1.00 96.17           C  
ATOM   3509  C   VAL A 451     -27.470  34.811  17.915  1.00 96.17           C  
ATOM   3510  CB  VAL A 451     -27.522  32.408  17.131  1.00 96.17           C  
ATOM   3511  O   VAL A 451     -26.625  35.394  17.239  1.00 96.17           O  
ATOM   3512  CG1 VAL A 451     -27.099  31.832  18.489  1.00 96.17           C  
ATOM   3513  CG2 VAL A 451     -28.337  31.339  16.395  1.00 96.17           C  
ATOM   3514  N   SER A 452     -27.697  35.125  19.183  1.00 95.29           N  
ATOM   3515  CA  SER A 452     -26.991  36.202  19.874  1.00 95.29           C  
ATOM   3516  C   SER A 452     -26.433  35.768  21.222  1.00 95.29           C  
ATOM   3517  CB  SER A 452     -27.869  37.451  19.993  1.00 95.29           C  
ATOM   3518  O   SER A 452     -27.025  34.936  21.913  1.00 95.29           O  
ATOM   3519  OG  SER A 452     -29.010  37.205  20.781  1.00 95.29           O  
ATOM   3520  N   VAL A 453     -25.293  36.358  21.575  1.00 94.36           N  
ATOM   3521  CA  VAL A 453     -24.624  36.256  22.874  1.00 94.36           C  
ATOM   3522  C   VAL A 453     -24.583  37.662  23.468  1.00 94.36           C  
ATOM   3523  CB  VAL A 453     -23.208  35.665  22.729  1.00 94.36           C  
ATOM   3524  O   VAL A 453     -24.080  38.587  22.836  1.00 94.36           O  
ATOM   3525  CG1 VAL A 453     -22.494  35.589  24.085  1.00 94.36           C  
ATOM   3526  CG2 VAL A 453     -23.245  34.248  22.140  1.00 94.36           C  
ATOM   3527  N   ASP A 454     -25.161  37.842  24.654  1.00 92.73           N  
ATOM   3528  CA  ASP A 454     -25.307  39.137  25.337  1.00 92.73           C  
ATOM   3529  C   ASP A 454     -25.919  40.238  24.445  1.00 92.73           C  
ATOM   3530  CB  ASP A 454     -23.994  39.527  26.043  1.00 92.73           C  
ATOM   3531  O   ASP A 454     -25.537  41.406  24.494  1.00 92.73           O  
ATOM   3532  CG  ASP A 454     -23.660  38.630  27.240  1.00 92.73           C  
ATOM   3533  OD1 ASP A 454     -24.565  37.960  27.788  1.00 92.73           O  
ATOM   3534  OD2 ASP A 454     -22.499  38.640  27.694  1.00 92.73           O  
ATOM   3535  N   GLY A 455     -26.889  39.854  23.606  1.00 90.15           N  
ATOM   3536  CA  GLY A 455     -27.590  40.750  22.679  1.00 90.15           C  
ATOM   3537  C   GLY A 455     -26.823  41.078  21.393  1.00 90.15           C  
ATOM   3538  O   GLY A 455     -27.396  41.693  20.495  1.00 90.15           O  
ATOM   3539  N   GLN A 456     -25.568  40.641  21.260  1.00 91.99           N  
ATOM   3540  CA  GLN A 456     -24.791  40.764  20.028  1.00 91.99           C  
ATOM   3541  C   GLN A 456     -24.962  39.516  19.167  1.00 91.99           C  
ATOM   3542  CB  GLN A 456     -23.306  40.994  20.333  1.00 91.99           C  
ATOM   3543  O   GLN A 456     -24.828  38.396  19.652  1.00 91.99           O  
ATOM   3544  CG  GLN A 456     -23.071  42.302  21.098  1.00 91.99           C  
ATOM   3545  CD  GLN A 456     -21.592  42.630  21.285  1.00 91.99           C  
ATOM   3546  NE2 GLN A 456     -21.280  43.565  22.155  1.00 91.99           N  
ATOM   3547  OE1 GLN A 456     -20.694  42.094  20.654  1.00 91.99           O  
ATOM   3548  N   ASP A 457     -25.244  39.698  17.880  1.00 94.34           N  
ATOM   3549  CA  ASP A 457     -25.295  38.592  16.923  1.00 94.34           C  
ATOM   3550  C   ASP A 457     -23.941  37.861  16.871  1.00 94.34           C  
ATOM   3551  CB  ASP A 457     -25.687  39.154  15.550  1.00 94.34           C  
ATOM   3552  O   ASP A 457     -22.892  38.492  16.726  1.00 94.34           O  
ATOM   3553  CG  ASP A 457     -26.078  38.085  14.526  1.00 94.34           C  
ATOM   3554  OD1 ASP A 457     -25.471  36.996  14.486  1.00 94.34           O  
ATOM   3555  OD2 ASP A 457     -26.963  38.367  13.694  1.00 94.34           O  
ATOM   3556  N   ILE A 458     -23.943  36.527  16.920  1.00 94.25           N  
ATOM   3557  CA  ILE A 458     -22.717  35.719  16.793  1.00 94.25           C  
ATOM   3558  C   ILE A 458     -21.950  36.016  15.496  1.00 94.25           C  
ATOM   3559  CB  ILE A 458     -23.027  34.209  16.888  1.00 94.25           C  
ATOM   3560  O   ILE A 458     -20.744  35.763  15.409  1.00 94.25           O  
ATOM   3561  CG1 ILE A 458     -23.943  33.717  15.742  1.00 94.25           C  
ATOM   3562  CG2 ILE A 458     -23.579  33.882  18.286  1.00 94.25           C  
ATOM   3563  CD1 ILE A 458     -24.087  32.194  15.677  1.00 94.25           C  
ATOM   3564  N   ARG A 459     -22.635  36.566  14.482  1.00 93.15           N  
ATOM   3565  CA  ARG A 459     -22.046  36.945  13.199  1.00 93.15           C  
ATOM   3566  C   ARG A 459     -21.085  38.128  13.285  1.00 93.15           C  
ATOM   3567  CB  ARG A 459     -23.127  37.138  12.132  1.00 93.15           C  
ATOM   3568  O   ARG A 459     -20.132  38.174  12.504  1.00 93.15           O  
ATOM   3569  CG  ARG A 459     -23.789  35.791  11.788  1.00 93.15           C  
ATOM   3570  CD  ARG A 459     -24.924  35.955  10.781  1.00 93.15           C  
ATOM   3571  NE  ARG A 459     -26.050  36.716  11.353  1.00 93.15           N  
ATOM   3572  NH1 ARG A 459     -27.549  36.359   9.651  1.00 93.15           N  
ATOM   3573  NH2 ARG A 459     -28.151  37.555  11.429  1.00 93.15           N  
ATOM   3574  CZ  ARG A 459     -27.238  36.879  10.805  1.00 93.15           C  
ATOM   3575  N   THR A 460     -21.293  39.039  14.238  1.00 92.73           N  
ATOM   3576  CA  THR A 460     -20.466  40.245  14.424  1.00 92.73           C  
ATOM   3577  C   THR A 460     -19.293  40.027  15.382  1.00 92.73           C  
ATOM   3578  CB  THR A 460     -21.306  41.436  14.910  1.00 92.73           C  
ATOM   3579  O   THR A 460     -18.344  40.813  15.376  1.00 92.73           O  
ATOM   3580  CG2 THR A 460     -22.486  41.744  13.986  1.00 92.73           C  
ATOM   3581  OG1 THR A 460     -21.822  41.175  16.187  1.00 92.73           O  
ATOM   3582  N   ILE A 461     -19.319  38.952  16.172  1.00 93.24           N  
ATOM   3583  CA  ILE A 461     -18.242  38.555  17.085  1.00 93.24           C  
ATOM   3584  C   ILE A 461     -17.135  37.835  16.299  1.00 93.24           C  
ATOM   3585  CB  ILE A 461     -18.807  37.708  18.254  1.00 93.24           C  
ATOM   3586  O   ILE A 461     -17.397  37.087  15.352  1.00 93.24           O  
ATOM   3587  CG1 ILE A 461     -19.911  38.492  19.009  1.00 93.24           C  
ATOM   3588  CG2 ILE A 461     -17.694  37.294  19.239  1.00 93.24           C  
ATOM   3589  CD1 ILE A 461     -20.618  37.690  20.109  1.00 93.24           C  
ATOM   3590  N   ASN A 462     -15.874  38.046  16.686  1.00 94.05           N  
ATOM   3591  CA  ASN A 462     -14.749  37.308  16.114  1.00 94.05           C  
ATOM   3592  C   ASN A 462     -14.900  35.796  16.372  1.00 94.05           C  
ATOM   3593  CB  ASN A 462     -13.435  37.859  16.688  1.00 94.05           C  
ATOM   3594  O   ASN A 462     -15.041  35.370  17.515  1.00 94.05           O  
ATOM   3595  CG  ASN A 462     -12.245  37.084  16.157  1.00 94.05           C  
ATOM   3596  ND2 ASN A 462     -11.844  37.363  14.941  1.00 94.05           N  
ATOM   3597  OD1 ASN A 462     -11.700  36.211  16.814  1.00 94.05           O  
ATOM   3598  N   VAL A 463     -14.819  34.978  15.317  1.00 93.61           N  
ATOM   3599  CA  VAL A 463     -15.088  33.527  15.380  1.00 93.61           C  
ATOM   3600  C   VAL A 463     -14.162  32.804  16.362  1.00 93.61           C  
ATOM   3601  CB  VAL A 463     -14.959  32.897  13.977  1.00 93.61           C  
ATOM   3602  O   VAL A 463     -14.617  31.948  17.121  1.00 93.61           O  
ATOM   3603  CG1 VAL A 463     -15.204  31.382  13.988  1.00 93.61           C  
ATOM   3604  CG2 VAL A 463     -15.959  33.515  12.990  1.00 93.61           C  
ATOM   3605  N   ARG A 464     -12.870  33.156  16.381  1.00 92.95           N  
ATOM   3606  CA  ARG A 464     -11.903  32.550  17.305  1.00 92.95           C  
ATOM   3607  C   ARG A 464     -12.249  32.883  18.752  1.00 92.95           C  
ATOM   3608  CB  ARG A 464     -10.478  32.996  16.950  1.00 92.95           C  
ATOM   3609  O   ARG A 464     -12.347  31.979  19.572  1.00 92.95           O  
ATOM   3610  CG  ARG A 464      -9.460  32.105  17.666  1.00 92.95           C  
ATOM   3611  CD  ARG A 464      -8.025  32.552  17.385  1.00 92.95           C  
ATOM   3612  NE  ARG A 464      -7.113  31.401  17.469  1.00 92.95           N  
ATOM   3613  NH1 ARG A 464      -5.165  32.438  16.849  1.00 92.95           N  
ATOM   3614  NH2 ARG A 464      -5.200  30.232  17.141  1.00 92.95           N  
ATOM   3615  CZ  ARG A 464      -5.838  31.365  17.154  1.00 92.95           C  
ATOM   3616  N   PHE A 465     -12.506  34.159  19.029  1.00 92.89           N  
ATOM   3617  CA  PHE A 465     -12.899  34.624  20.357  1.00 92.89           C  
ATOM   3618  C   PHE A 465     -14.208  33.974  20.832  1.00 92.89           C  
ATOM   3619  CB  PHE A 465     -13.018  36.148  20.322  1.00 92.89           C  
ATOM   3620  O   PHE A 465     -14.279  33.482  21.954  1.00 92.89           O  
ATOM   3621  CG  PHE A 465     -13.318  36.746  21.676  1.00 92.89           C  
ATOM   3622  CD1 PHE A 465     -14.628  37.143  22.001  1.00 92.89           C  
ATOM   3623  CD2 PHE A 465     -12.286  36.874  22.624  1.00 92.89           C  
ATOM   3624  CE1 PHE A 465     -14.894  37.688  23.267  1.00 92.89           C  
ATOM   3625  CE2 PHE A 465     -12.558  37.426  23.887  1.00 92.89           C  
ATOM   3626  CZ  PHE A 465     -13.861  37.837  24.206  1.00 92.89           C  
ATOM   3627  N   LEU A 466     -15.215  33.880  19.955  1.00 94.28           N  
ATOM   3628  CA  LEU A 466     -16.481  33.191  20.230  1.00 94.28           C  
ATOM   3629  C   LEU A 466     -16.258  31.730  20.655  1.00 94.28           C  
ATOM   3630  CB  LEU A 466     -17.364  33.271  18.970  1.00 94.28           C  
ATOM   3631  O   LEU A 466     -16.873  31.250  21.601  1.00 94.28           O  
ATOM   3632  CG  LEU A 466     -18.711  32.528  19.075  1.00 94.28           C  
ATOM   3633  CD1 LEU A 466     -19.627  33.146  20.129  1.00 94.28           C  
ATOM   3634  CD2 LEU A 466     -19.421  32.568  17.725  1.00 94.28           C  
ATOM   3635  N   ARG A 467     -15.358  31.009  19.984  1.00 94.29           N  
ATOM   3636  CA  ARG A 467     -15.043  29.614  20.325  1.00 94.29           C  
ATOM   3637  C   ARG A 467     -14.117  29.488  21.538  1.00 94.29           C  
ATOM   3638  CB  ARG A 467     -14.463  28.918  19.092  1.00 94.29           C  
ATOM   3639  O   ARG A 467     -14.062  28.430  22.150  1.00 94.29           O  
ATOM   3640  CG  ARG A 467     -15.494  28.769  17.964  1.00 94.29           C  
ATOM   3641  CD  ARG A 467     -14.804  28.179  16.736  1.00 94.29           C  
ATOM   3642  NE  ARG A 467     -15.698  28.150  15.564  1.00 94.29           N  
ATOM   3643  NH1 ARG A 467     -14.045  27.818  14.016  1.00 94.29           N  
ATOM   3644  NH2 ARG A 467     -16.161  28.026  13.331  1.00 94.29           N  
ATOM   3645  CZ  ARG A 467     -15.303  27.994  14.314  1.00 94.29           C  
ATOM   3646  N   GLU A 468     -13.379  30.530  21.910  1.00 91.90           N  
ATOM   3647  CA  GLU A 468     -12.571  30.580  23.142  1.00 91.90           C  
ATOM   3648  C   GLU A 468     -13.431  30.691  24.398  1.00 91.90           C  
ATOM   3649  CB  GLU A 468     -11.510  31.686  23.043  1.00 91.90           C  
ATOM   3650  O   GLU A 468     -13.159  30.009  25.386  1.00 91.90           O  
ATOM   3651  CG  GLU A 468     -10.331  31.225  22.169  1.00 91.90           C  
ATOM   3652  CD  GLU A 468      -9.342  32.341  21.792  1.00 91.90           C  
ATOM   3653  OE1 GLU A 468      -8.389  32.011  21.044  1.00 91.90           O  
ATOM   3654  OE2 GLU A 468      -9.546  33.513  22.182  1.00 91.90           O  
ATOM   3655  N   ILE A 469     -14.515  31.463  24.335  1.00 93.07           N  
ATOM   3656  CA  ILE A 469     -15.455  31.635  25.453  1.00 93.07           C  
ATOM   3657  C   ILE A 469     -16.442  30.462  25.602  1.00 93.07           C  
ATOM   3658  CB  ILE A 469     -16.185  32.992  25.333  1.00 93.07           C  
ATOM   3659  O   ILE A 469     -17.117  30.366  26.632  1.00 93.07           O  
ATOM   3660  CG1 ILE A 469     -17.078  33.016  24.077  1.00 93.07           C  
ATOM   3661  CG2 ILE A 469     -15.146  34.131  25.337  1.00 93.07           C  
ATOM   3662  CD1 ILE A 469     -18.043  34.186  23.934  1.00 93.07           C  
ATOM   3663  N   ILE A 470     -16.523  29.584  24.595  1.00 94.61           N  
ATOM   3664  CA  ILE A 470     -17.370  28.386  24.565  1.00 94.61           C  
ATOM   3665  C   ILE A 470     -16.524  27.138  24.859  1.00 94.61           C  
ATOM   3666  CB  ILE A 470     -18.133  28.274  23.220  1.00 94.61           C  
ATOM   3667  O   ILE A 470     -15.534  26.857  24.188  1.00 94.61           O  
ATOM   3668  CG1 ILE A 470     -19.154  29.423  23.041  1.00 94.61           C  
ATOM   3669  CG2 ILE A 470     -18.889  26.937  23.141  1.00 94.61           C  
ATOM   3670  CD1 ILE A 470     -19.741  29.535  21.628  1.00 94.61           C  
ATOM   3671  N   GLY A 471     -16.943  26.342  25.840  1.00 94.32           N  
ATOM   3672  CA  GLY A 471     -16.429  24.994  26.079  1.00 94.32           C  
ATOM   3673  C   GLY A 471     -17.372  23.959  25.486  1.00 94.32           C  
ATOM   3674  O   GLY A 471     -18.582  24.063  25.670  1.00 94.32           O  
ATOM   3675  N   VAL A 472     -16.838  22.953  24.796  1.00 94.02           N  
ATOM   3676  CA  VAL A 472     -17.646  21.926  24.123  1.00 94.02           C  
ATOM   3677  C   VAL A 472     -17.240  20.547  24.609  1.00 94.02           C  
ATOM   3678  CB  VAL A 472     -17.521  22.012  22.592  1.00 94.02           C  
ATOM   3679  O   VAL A 472     -16.058  20.202  24.607  1.00 94.02           O  
ATOM   3680  CG1 VAL A 472     -18.466  21.030  21.883  1.00 94.02           C  
ATOM   3681  CG2 VAL A 472     -17.840  23.423  22.094  1.00 94.02           C  
ATOM   3682  N   VAL A 473     -18.235  19.747  24.980  1.00 94.06           N  
ATOM   3683  CA  VAL A 473     -18.080  18.331  25.303  1.00 94.06           C  
ATOM   3684  C   VAL A 473     -19.013  17.543  24.390  1.00 94.06           C  
ATOM   3685  CB  VAL A 473     -18.356  18.070  26.793  1.00 94.06           C  
ATOM   3686  O   VAL A 473     -20.231  17.567  24.556  1.00 94.06           O  
ATOM   3687  CG1 VAL A 473     -18.096  16.604  27.135  1.00 94.06           C  
ATOM   3688  CG2 VAL A 473     -17.469  18.931  27.705  1.00 94.06           C  
ATOM   3689  N   SER A 474     -18.428  16.899  23.384  1.00 90.54           N  
ATOM   3690  CA  SER A 474     -19.149  16.139  22.359  1.00 90.54           C  
ATOM   3691  C   SER A 474     -19.518  14.725  22.819  1.00 90.54           C  
ATOM   3692  CB  SER A 474     -18.299  16.068  21.083  1.00 90.54           C  
ATOM   3693  O   SER A 474     -18.972  14.216  23.800  1.00 90.54           O  
ATOM   3694  OG  SER A 474     -17.959  17.373  20.644  1.00 90.54           O  
ATOM   3695  N   GLN A 475     -20.401  14.082  22.054  1.00 87.21           N  
ATOM   3696  CA  GLN A 475     -20.861  12.708  22.260  1.00 87.21           C  
ATOM   3697  C   GLN A 475     -19.717  11.685  22.252  1.00 87.21           C  
ATOM   3698  CB  GLN A 475     -21.869  12.405  21.140  1.00 87.21           C  
ATOM   3699  O   GLN A 475     -19.608  10.860  23.157  1.00 87.21           O  
ATOM   3700  CG  GLN A 475     -22.417  10.977  21.214  1.00 87.21           C  
ATOM   3701  CD  GLN A 475     -23.593  10.766  20.266  1.00 87.21           C  
ATOM   3702  NE2 GLN A 475     -24.562   9.972  20.651  1.00 87.21           N  
ATOM   3703  OE1 GLN A 475     -23.650  11.310  19.174  1.00 87.21           O  
ATOM   3704  N   GLU A 476     -18.859  11.743  21.230  1.00 84.36           N  
ATOM   3705  CA  GLU A 476     -17.664  10.905  21.119  1.00 84.36           C  
ATOM   3706  C   GLU A 476     -16.412  11.735  21.473  1.00 84.36           C  
ATOM   3707  CB  GLU A 476     -17.556  10.269  19.719  1.00 84.36           C  
ATOM   3708  O   GLU A 476     -16.099  12.710  20.780  1.00 84.36           O  
ATOM   3709  CG  GLU A 476     -18.607   9.165  19.469  1.00 84.36           C  
ATOM   3710  CD  GLU A 476     -18.469   8.468  18.095  1.00 84.36           C  
ATOM   3711  OE1 GLU A 476     -19.420   7.761  17.674  1.00 84.36           O  
ATOM   3712  OE2 GLU A 476     -17.417   8.628  17.440  1.00 84.36           O  
ATOM   3713  N   PRO A 477     -15.668  11.386  22.541  1.00 88.19           N  
ATOM   3714  CA  PRO A 477     -14.478  12.129  22.937  1.00 88.19           C  
ATOM   3715  C   PRO A 477     -13.288  11.801  22.038  1.00 88.19           C  
ATOM   3716  CB  PRO A 477     -14.193  11.740  24.384  1.00 88.19           C  
ATOM   3717  O   PRO A 477     -12.749  10.689  22.059  1.00 88.19           O  
ATOM   3718  CG  PRO A 477     -14.804  10.339  24.498  1.00 88.19           C  
ATOM   3719  CD  PRO A 477     -15.968  10.342  23.509  1.00 88.19           C  
ATOM   3720  N   VAL A 478     -12.809  12.810  21.315  1.00 90.54           N  
ATOM   3721  CA  VAL A 478     -11.590  12.717  20.504  1.00 90.54           C  
ATOM   3722  C   VAL A 478     -10.364  13.113  21.326  1.00 90.54           C  
ATOM   3723  CB  VAL A 478     -11.708  13.577  19.239  1.00 90.54           C  
ATOM   3724  O   VAL A 478     -10.311  14.215  21.882  1.00 90.54           O  
ATOM   3725  CG1 VAL A 478     -10.425  13.492  18.410  1.00 90.54           C  
ATOM   3726  CG2 VAL A 478     -12.891  13.135  18.369  1.00 90.54           C  
ATOM   3727  N   LEU A 479      -9.358  12.238  21.359  1.00 92.28           N  
ATOM   3728  CA  LEU A 479      -8.019  12.521  21.881  1.00 92.28           C  
ATOM   3729  C   LEU A 479      -6.998  12.379  20.754  1.00 92.28           C  
ATOM   3730  CB  LEU A 479      -7.655  11.583  23.045  1.00 92.28           C  
ATOM   3731  O   LEU A 479      -7.022  11.389  20.023  1.00 92.28           O  
ATOM   3732  CG  LEU A 479      -8.575  11.660  24.274  1.00 92.28           C  
ATOM   3733  CD1 LEU A 479      -8.046  10.707  25.348  1.00 92.28           C  
ATOM   3734  CD2 LEU A 479      -8.645  13.061  24.882  1.00 92.28           C  
ATOM   3735  N   PHE A 480      -6.099  13.349  20.660  1.00 92.29           N  
ATOM   3736  CA  PHE A 480      -5.023  13.374  19.680  1.00 92.29           C  
ATOM   3737  C   PHE A 480      -3.853  12.488  20.134  1.00 92.29           C  
ATOM   3738  CB  PHE A 480      -4.617  14.831  19.447  1.00 92.29           C  
ATOM   3739  O   PHE A 480      -3.699  12.211  21.327  1.00 92.29           O  
ATOM   3740  CG  PHE A 480      -5.758  15.715  18.963  1.00 92.29           C  
ATOM   3741  CD1 PHE A 480      -6.113  15.733  17.604  1.00 92.29           C  
ATOM   3742  CD2 PHE A 480      -6.479  16.508  19.874  1.00 92.29           C  
ATOM   3743  CE1 PHE A 480      -7.140  16.579  17.148  1.00 92.29           C  
ATOM   3744  CE2 PHE A 480      -7.500  17.366  19.422  1.00 92.29           C  
ATOM   3745  CZ  PHE A 480      -7.827  17.405  18.055  1.00 92.29           C  
ATOM   3746  N   ALA A 481      -3.031  12.038  19.190  1.00 90.82           N  
ATOM   3747  CA  ALA A 481      -1.917  11.109  19.322  1.00 90.82           C  
ATOM   3748  C   ALA A 481      -0.686  11.746  19.993  1.00 90.82           C  
ATOM   3749  CB  ALA A 481      -1.630  10.497  17.944  1.00 90.82           C  
ATOM   3750  O   ALA A 481       0.421  11.756  19.451  1.00 90.82           O  
ATOM   3751  N   THR A 482      -0.892  12.285  21.191  1.00 91.09           N  
ATOM   3752  CA  THR A 482       0.103  12.960  22.030  1.00 91.09           C  
ATOM   3753  C   THR A 482      -0.052  12.514  23.486  1.00 91.09           C  
ATOM   3754  CB  THR A 482      -0.016  14.491  21.906  1.00 91.09           C  
ATOM   3755  O   THR A 482      -0.807  11.590  23.791  1.00 91.09           O  
ATOM   3756  CG2 THR A 482       0.013  14.977  20.458  1.00 91.09           C  
ATOM   3757  OG1 THR A 482      -1.211  14.958  22.491  1.00 91.09           O  
ATOM   3758  N   THR A 483       0.666  13.147  24.413  1.00 93.62           N  
ATOM   3759  CA  THR A 483       0.494  12.892  25.849  1.00 93.62           C  
ATOM   3760  C   THR A 483      -0.859  13.412  26.354  1.00 93.62           C  
ATOM   3761  CB  THR A 483       1.649  13.487  26.666  1.00 93.62           C  
ATOM   3762  O   THR A 483      -1.517  14.229  25.692  1.00 93.62           O  
ATOM   3763  CG2 THR A 483       3.017  13.025  26.163  1.00 93.62           C  
ATOM   3764  OG1 THR A 483       1.625  14.892  26.596  1.00 93.62           O  
ATOM   3765  N   ILE A 484      -1.288  12.954  27.535  1.00 94.38           N  
ATOM   3766  CA  ILE A 484      -2.492  13.472  28.208  1.00 94.38           C  
ATOM   3767  C   ILE A 484      -2.327  14.966  28.518  1.00 94.38           C  
ATOM   3768  CB  ILE A 484      -2.818  12.650  29.480  1.00 94.38           C  
ATOM   3769  O   ILE A 484      -3.259  15.736  28.283  1.00 94.38           O  
ATOM   3770  CG1 ILE A 484      -3.177  11.201  29.086  1.00 94.38           C  
ATOM   3771  CG2 ILE A 484      -3.971  13.287  30.278  1.00 94.38           C  
ATOM   3772  CD1 ILE A 484      -3.416  10.250  30.263  1.00 94.38           C  
ATOM   3773  N   ALA A 485      -1.139  15.387  28.970  1.00 94.98           N  
ATOM   3774  CA  ALA A 485      -0.829  16.797  29.208  1.00 94.98           C  
ATOM   3775  C   ALA A 485      -1.027  17.658  27.949  1.00 94.98           C  
ATOM   3776  CB  ALA A 485       0.609  16.917  29.724  1.00 94.98           C  
ATOM   3777  O   ALA A 485      -1.725  18.668  28.006  1.00 94.98           O  
ATOM   3778  N   GLU A 486      -0.484  17.239  26.800  1.00 93.58           N  
ATOM   3779  CA  GLU A 486      -0.632  17.983  25.541  1.00 93.58           C  
ATOM   3780  C   GLU A 486      -2.082  18.008  25.042  1.00 93.58           C  
ATOM   3781  CB  GLU A 486       0.292  17.399  24.461  1.00 93.58           C  
ATOM   3782  O   GLU A 486      -2.556  19.042  24.573  1.00 93.58           O  
ATOM   3783  CG  GLU A 486       1.769  17.771  24.661  1.00 93.58           C  
ATOM   3784  CD  GLU A 486       1.985  19.292  24.669  1.00 93.58           C  
ATOM   3785  OE1 GLU A 486       2.415  19.819  25.723  1.00 93.58           O  
ATOM   3786  OE2 GLU A 486       1.669  19.947  23.647  1.00 93.58           O  
ATOM   3787  N   ASN A 487      -2.831  16.915  25.224  1.00 94.36           N  
ATOM   3788  CA  ASN A 487      -4.259  16.899  24.903  1.00 94.36           C  
ATOM   3789  C   ASN A 487      -5.034  17.952  25.700  1.00 94.36           C  
ATOM   3790  CB  ASN A 487      -4.848  15.504  25.159  1.00 94.36           C  
ATOM   3791  O   ASN A 487      -5.919  18.602  25.150  1.00 94.36           O  
ATOM   3792  CG  ASN A 487      -4.876  14.681  23.896  1.00 94.36           C  
ATOM   3793  ND2 ASN A 487      -3.870  13.873  23.675  1.00 94.36           N  
ATOM   3794  OD1 ASN A 487      -5.815  14.768  23.117  1.00 94.36           O  
ATOM   3795  N   ILE A 488      -4.713  18.137  26.982  1.00 95.24           N  
ATOM   3796  CA  ILE A 488      -5.346  19.168  27.812  1.00 95.24           C  
ATOM   3797  C   ILE A 488      -4.841  20.556  27.403  1.00 95.24           C  
ATOM   3798  CB  ILE A 488      -5.137  18.858  29.306  1.00 95.24           C  
ATOM   3799  O   ILE A 488      -5.645  21.478  27.283  1.00 95.24           O  
ATOM   3800  CG1 ILE A 488      -5.822  17.512  29.650  1.00 95.24           C  
ATOM   3801  CG2 ILE A 488      -5.718  19.988  30.181  1.00 95.24           C  
ATOM   3802  CD1 ILE A 488      -5.317  16.913  30.957  1.00 95.24           C  
ATOM   3803  N   ARG A 489      -3.548  20.701  27.087  1.00 94.93           N  
ATOM   3804  CA  ARG A 489      -2.942  21.950  26.591  1.00 94.93           C  
ATOM   3805  C   ARG A 489      -3.580  22.450  25.287  1.00 94.93           C  
ATOM   3806  CB  ARG A 489      -1.427  21.738  26.431  1.00 94.93           C  
ATOM   3807  O   ARG A 489      -3.635  23.653  25.060  1.00 94.93           O  
ATOM   3808  CG  ARG A 489      -0.659  23.066  26.344  1.00 94.93           C  
ATOM   3809  CD  ARG A 489       0.817  22.862  25.975  1.00 94.93           C  
ATOM   3810  NE  ARG A 489       1.589  22.150  27.007  1.00 94.93           N  
ATOM   3811  NH1 ARG A 489       2.151  23.959  28.288  1.00 94.93           N  
ATOM   3812  NH2 ARG A 489       2.772  21.914  28.934  1.00 94.93           N  
ATOM   3813  CZ  ARG A 489       2.168  22.675  28.069  1.00 94.93           C  
ATOM   3814  N   TYR A 490      -4.161  21.578  24.465  1.00 93.81           N  
ATOM   3815  CA  TYR A 490      -4.972  21.995  23.309  1.00 93.81           C  
ATOM   3816  C   TYR A 490      -6.246  22.768  23.682  1.00 93.81           C  
ATOM   3817  CB  TYR A 490      -5.326  20.771  22.464  1.00 93.81           C  
ATOM   3818  O   TYR A 490      -6.855  23.402  22.825  1.00 93.81           O  
ATOM   3819  CG  TYR A 490      -4.183  20.104  21.724  1.00 93.81           C  
ATOM   3820  CD1 TYR A 490      -2.891  20.668  21.637  1.00 93.81           C  
ATOM   3821  CD2 TYR A 490      -4.453  18.893  21.071  1.00 93.81           C  
ATOM   3822  CE1 TYR A 490      -1.879  20.010  20.916  1.00 93.81           C  
ATOM   3823  CE2 TYR A 490      -3.451  18.243  20.330  1.00 93.81           C  
ATOM   3824  OH  TYR A 490      -1.200  18.173  19.532  1.00 93.81           O  
ATOM   3825  CZ  TYR A 490      -2.162  18.797  20.256  1.00 93.81           C  
ATOM   3826  N   GLY A 491      -6.654  22.771  24.950  1.00 91.38           N  
ATOM   3827  CA  GLY A 491      -7.642  23.724  25.438  1.00 91.38           C  
ATOM   3828  C   GLY A 491      -7.098  25.154  25.421  1.00 91.38           C  
ATOM   3829  O   GLY A 491      -7.766  26.048  24.916  1.00 91.38           O  
ATOM   3830  N   ARG A 492      -5.880  25.390  25.915  1.00 91.74           N  
ATOM   3831  CA  ARG A 492      -5.236  26.713  25.956  1.00 91.74           C  
ATOM   3832  C   ARG A 492      -3.711  26.536  25.977  1.00 91.74           C  
ATOM   3833  CB  ARG A 492      -5.814  27.474  27.172  1.00 91.74           C  
ATOM   3834  O   ARG A 492      -3.180  25.872  26.859  1.00 91.74           O  
ATOM   3835  CG  ARG A 492      -5.207  28.861  27.432  1.00 91.74           C  
ATOM   3836  CD  ARG A 492      -5.971  29.632  28.527  1.00 91.74           C  
ATOM   3837  NE  ARG A 492      -5.850  29.020  29.871  1.00 91.74           N  
ATOM   3838  NH1 ARG A 492      -4.962  30.803  31.055  1.00 91.74           N  
ATOM   3839  NH2 ARG A 492      -5.243  28.862  32.057  1.00 91.74           N  
ATOM   3840  CZ  ARG A 492      -5.355  29.564  30.975  1.00 91.74           C  
ATOM   3841  N   GLU A 493      -2.999  27.124  25.011  1.00 84.22           N  
ATOM   3842  CA  GLU A 493      -1.578  26.799  24.762  1.00 84.22           C  
ATOM   3843  C   GLU A 493      -0.644  27.148  25.938  1.00 84.22           C  
ATOM   3844  CB  GLU A 493      -1.078  27.508  23.489  1.00 84.22           C  
ATOM   3845  O   GLU A 493       0.249  26.369  26.278  1.00 84.22           O  
ATOM   3846  CG  GLU A 493      -1.757  27.028  22.192  1.00 84.22           C  
ATOM   3847  CD  GLU A 493      -1.067  27.578  20.925  1.00 84.22           C  
ATOM   3848  OE1 GLU A 493      -1.130  26.899  19.876  1.00 84.22           O  
ATOM   3849  OE2 GLU A 493      -0.436  28.654  21.009  1.00 84.22           O  
ATOM   3850  N   ASN A 494      -0.888  28.287  26.595  1.00 87.90           N  
ATOM   3851  CA  ASN A 494      -0.040  28.840  27.663  1.00 87.90           C  
ATOM   3852  C   ASN A 494      -0.355  28.278  29.061  1.00 87.90           C  
ATOM   3853  CB  ASN A 494      -0.119  30.379  27.624  1.00 87.90           C  
ATOM   3854  O   ASN A 494      -0.071  28.924  30.067  1.00 87.90           O  
ATOM   3855  CG  ASN A 494       0.415  30.983  26.341  1.00 87.90           C  
ATOM   3856  ND2 ASN A 494       0.124  32.237  26.092  1.00 87.90           N  
ATOM   3857  OD1 ASN A 494       1.090  30.357  25.546  1.00 87.90           O  
ATOM   3858  N   VAL A 495      -0.987  27.109  29.130  1.00 89.96           N  
ATOM   3859  CA  VAL A 495      -1.409  26.489  30.388  1.00 89.96           C  
ATOM   3860  C   VAL A 495      -0.215  25.908  31.151  1.00 89.96           C  
ATOM   3861  CB  VAL A 495      -2.499  25.449  30.092  1.00 89.96           C  
ATOM   3862  O   VAL A 495       0.646  25.229  30.573  1.00 89.96           O  
ATOM   3863  CG1 VAL A 495      -2.779  24.499  31.238  1.00 89.96           C  
ATOM   3864  CG2 VAL A 495      -3.819  26.150  29.787  1.00 89.96           C  
ATOM   3865  N   THR A 496      -0.186  26.146  32.463  1.00 93.85           N  
ATOM   3866  CA  THR A 496       0.806  25.558  33.375  1.00 93.85           C  
ATOM   3867  C   THR A 496       0.390  24.157  33.823  1.00 93.85           C  
ATOM   3868  CB  THR A 496       1.076  26.440  34.604  1.00 93.85           C  
ATOM   3869  O   THR A 496      -0.779  23.779  33.753  1.00 93.85           O  
ATOM   3870  CG2 THR A 496       1.457  27.872  34.230  1.00 93.85           C  
ATOM   3871  OG1 THR A 496      -0.054  26.481  35.435  1.00 93.85           O  
ATOM   3872  N   MET A 497       1.343  23.361  34.311  1.00 93.60           N  
ATOM   3873  CA  MET A 497       1.034  22.017  34.805  1.00 93.60           C  
ATOM   3874  C   MET A 497       0.054  22.043  35.991  1.00 93.60           C  
ATOM   3875  CB  MET A 497       2.340  21.298  35.167  1.00 93.60           C  
ATOM   3876  O   MET A 497      -0.847  21.210  36.060  1.00 93.60           O  
ATOM   3877  CG  MET A 497       2.107  19.800  35.358  1.00 93.60           C  
ATOM   3878  SD  MET A 497       1.524  18.962  33.860  1.00 93.60           S  
ATOM   3879  CE  MET A 497       1.175  17.360  34.602  1.00 93.60           C  
ATOM   3880  N   ASP A 498       0.156  23.049  36.861  1.00 94.10           N  
ATOM   3881  CA  ASP A 498      -0.740  23.223  38.011  1.00 94.10           C  
ATOM   3882  C   ASP A 498      -2.194  23.465  37.581  1.00 94.10           C  
ATOM   3883  CB  ASP A 498      -0.264  24.415  38.856  1.00 94.10           C  
ATOM   3884  O   ASP A 498      -3.138  22.920  38.159  1.00 94.10           O  
ATOM   3885  CG  ASP A 498       1.161  24.258  39.389  1.00 94.10           C  
ATOM   3886  OD1 ASP A 498       1.590  23.103  39.589  1.00 94.10           O  
ATOM   3887  OD2 ASP A 498       1.818  25.310  39.533  1.00 94.10           O  
ATOM   3888  N   GLU A 499      -2.394  24.253  36.522  1.00 93.82           N  
ATOM   3889  CA  GLU A 499      -3.714  24.477  35.933  1.00 93.82           C  
ATOM   3890  C   GLU A 499      -4.272  23.199  35.286  1.00 93.82           C  
ATOM   3891  CB  GLU A 499      -3.621  25.582  34.881  1.00 93.82           C  
ATOM   3892  O   GLU A 499      -5.471  22.931  35.404  1.00 93.82           O  
ATOM   3893  CG  GLU A 499      -3.415  27.002  35.431  1.00 93.82           C  
ATOM   3894  CD  GLU A 499      -3.301  28.013  34.275  1.00 93.82           C  
ATOM   3895  OE1 GLU A 499      -3.689  29.192  34.441  1.00 93.82           O  
ATOM   3896  OE2 GLU A 499      -2.988  27.608  33.133  1.00 93.82           O  
ATOM   3897  N   ILE A 500      -3.417  22.388  34.644  1.00 95.21           N  
ATOM   3898  CA  ILE A 500      -3.799  21.072  34.103  1.00 95.21           C  
ATOM   3899  C   ILE A 500      -4.269  20.161  35.233  1.00 95.21           C  
ATOM   3900  CB  ILE A 500      -2.651  20.400  33.303  1.00 95.21           C  
ATOM   3901  O   ILE A 500      -5.348  19.574  35.136  1.00 95.21           O  
ATOM   3902  CG1 ILE A 500      -2.378  21.202  32.025  1.00 95.21           C  
ATOM   3903  CG2 ILE A 500      -2.991  18.937  32.973  1.00 95.21           C  
ATOM   3904  CD1 ILE A 500      -1.152  20.779  31.206  1.00 95.21           C  
ATOM   3905  N   GLU A 501      -3.496  20.059  36.314  1.00 94.78           N  
ATOM   3906  CA  GLU A 501      -3.868  19.248  37.470  1.00 94.78           C  
ATOM   3907  C   GLU A 501      -5.193  19.695  38.079  1.00 94.78           C  
ATOM   3908  CB  GLU A 501      -2.801  19.313  38.562  1.00 94.78           C  
ATOM   3909  O   GLU A 501      -6.036  18.852  38.399  1.00 94.78           O  
ATOM   3910  CG  GLU A 501      -1.572  18.456  38.244  1.00 94.78           C  
ATOM   3911  CD  GLU A 501      -0.725  18.169  39.492  1.00 94.78           C  
ATOM   3912  OE1 GLU A 501       0.393  17.648  39.292  1.00 94.78           O  
ATOM   3913  OE2 GLU A 501      -1.261  18.325  40.625  1.00 94.78           O  
ATOM   3914  N   LYS A 502      -5.409  21.008  38.210  1.00 94.03           N  
ATOM   3915  CA  LYS A 502      -6.663  21.559  38.726  1.00 94.03           C  
ATOM   3916  C   LYS A 502      -7.850  21.182  37.838  1.00 94.03           C  
ATOM   3917  CB  LYS A 502      -6.513  23.075  38.894  1.00 94.03           C  
ATOM   3918  O   LYS A 502      -8.830  20.638  38.343  1.00 94.03           O  
ATOM   3919  CG  LYS A 502      -7.746  23.663  39.589  1.00 94.03           C  
ATOM   3920  CD  LYS A 502      -7.602  25.173  39.775  1.00 94.03           C  
ATOM   3921  CE  LYS A 502      -8.891  25.701  40.407  1.00 94.03           C  
ATOM   3922  NZ  LYS A 502      -8.838  27.170  40.588  1.00 94.03           N  
ATOM   3923  N   ALA A 503      -7.742  21.386  36.524  1.00 94.47           N  
ATOM   3924  CA  ALA A 503      -8.798  21.034  35.573  1.00 94.47           C  
ATOM   3925  C   ALA A 503      -9.101  19.524  35.574  1.00 94.47           C  
ATOM   3926  CB  ALA A 503      -8.368  21.515  34.181  1.00 94.47           C  
ATOM   3927  O   ALA A 503     -10.254  19.102  35.484  1.00 94.47           O  
ATOM   3928  N   VAL A 504      -8.070  18.693  35.725  1.00 95.77           N  
ATOM   3929  CA  VAL A 504      -8.182  17.231  35.788  1.00 95.77           C  
ATOM   3930  C   VAL A 504      -8.803  16.745  37.097  1.00 95.77           C  
ATOM   3931  CB  VAL A 504      -6.791  16.632  35.524  1.00 95.77           C  
ATOM   3932  O   VAL A 504      -9.574  15.783  37.078  1.00 95.77           O  
ATOM   3933  CG1 VAL A 504      -6.606  15.185  35.952  1.00 95.77           C  
ATOM   3934  CG2 VAL A 504      -6.540  16.700  34.022  1.00 95.77           C  
ATOM   3935  N   LYS A 505      -8.526  17.409  38.225  1.00 94.91           N  
ATOM   3936  CA  LYS A 505      -9.202  17.155  39.509  1.00 94.91           C  
ATOM   3937  C   LYS A 505     -10.680  17.547  39.441  1.00 94.91           C  
ATOM   3938  CB  LYS A 505      -8.468  17.892  40.647  1.00 94.91           C  
ATOM   3939  O   LYS A 505     -11.530  16.760  39.851  1.00 94.91           O  
ATOM   3940  CG  LYS A 505      -7.141  17.206  41.020  1.00 94.91           C  
ATOM   3941  CD  LYS A 505      -6.273  18.053  41.968  1.00 94.91           C  
ATOM   3942  CE  LYS A 505      -4.914  17.354  42.160  1.00 94.91           C  
ATOM   3943  NZ  LYS A 505      -3.857  18.237  42.724  1.00 94.91           N  
ATOM   3944  N   GLU A 506     -11.003  18.703  38.858  1.00 92.32           N  
ATOM   3945  CA  GLU A 506     -12.393  19.139  38.639  1.00 92.32           C  
ATOM   3946  C   GLU A 506     -13.171  18.168  37.734  1.00 92.32           C  
ATOM   3947  CB  GLU A 506     -12.423  20.566  38.060  1.00 92.32           C  
ATOM   3948  O   GLU A 506     -14.332  17.864  38.008  1.00 92.32           O  
ATOM   3949  CG  GLU A 506     -12.078  21.638  39.111  1.00 92.32           C  
ATOM   3950  CD  GLU A 506     -12.073  23.077  38.556  1.00 92.32           C  
ATOM   3951  OE1 GLU A 506     -11.485  23.958  39.234  1.00 92.32           O  
ATOM   3952  OE2 GLU A 506     -12.662  23.310  37.475  1.00 92.32           O  
ATOM   3953  N   ALA A 507     -12.511  17.602  36.718  1.00 94.26           N  
ATOM   3954  CA  ALA A 507     -13.083  16.612  35.805  1.00 94.26           C  
ATOM   3955  C   ALA A 507     -13.094  15.162  36.343  1.00 94.26           C  
ATOM   3956  CB  ALA A 507     -12.332  16.713  34.474  1.00 94.26           C  
ATOM   3957  O   ALA A 507     -13.390  14.232  35.588  1.00 94.26           O  
ATOM   3958  N   ASN A 508     -12.741  14.933  37.616  1.00 93.71           N  
ATOM   3959  CA  ASN A 508     -12.593  13.603  38.228  1.00 93.71           C  
ATOM   3960  C   ASN A 508     -11.660  12.657  37.436  1.00 93.71           C  
ATOM   3961  CB  ASN A 508     -13.976  12.965  38.480  1.00 93.71           C  
ATOM   3962  O   ASN A 508     -11.883  11.445  37.397  1.00 93.71           O  
ATOM   3963  CG  ASN A 508     -14.919  13.743  39.377  1.00 93.71           C  
ATOM   3964  ND2 ASN A 508     -16.202  13.527  39.196  1.00 93.71           N  
ATOM   3965  OD1 ASN A 508     -14.554  14.503  40.265  1.00 93.71           O  
ATOM   3966  N   ALA A 509     -10.643  13.185  36.752  1.00 94.52           N  
ATOM   3967  CA  ALA A 509      -9.712  12.407  35.932  1.00 94.52           C  
ATOM   3968  C   ALA A 509      -8.374  12.101  36.628  1.00 94.52           C  
ATOM   3969  CB  ALA A 509      -9.527  13.124  34.587  1.00 94.52           C  
ATOM   3970  O   ALA A 509      -7.658  11.193  36.206  1.00 94.52           O  
ATOM   3971  N   TYR A 510      -8.046  12.816  37.705  1.00 94.92           N  
ATOM   3972  CA  TYR A 510      -6.744  12.727  38.374  1.00 94.92           C  
ATOM   3973  C   TYR A 510      -6.412  11.305  38.848  1.00 94.92           C  
ATOM   3974  CB  TYR A 510      -6.735  13.729  39.537  1.00 94.92           C  
ATOM   3975  O   TYR A 510      -5.359  10.763  38.511  1.00 94.92           O  
ATOM   3976  CG  TYR A 510      -5.382  13.883  40.193  1.00 94.92           C  
ATOM   3977  CD1 TYR A 510      -5.112  13.196  41.391  1.00 94.92           C  
ATOM   3978  CD2 TYR A 510      -4.396  14.704  39.607  1.00 94.92           C  
ATOM   3979  CE1 TYR A 510      -3.853  13.324  42.005  1.00 94.92           C  
ATOM   3980  CE2 TYR A 510      -3.133  14.831  40.219  1.00 94.92           C  
ATOM   3981  OH  TYR A 510      -1.648  14.259  42.010  1.00 94.92           O  
ATOM   3982  CZ  TYR A 510      -2.860  14.134  41.415  1.00 94.92           C  
ATOM   3983  N   ASP A 511      -7.348  10.659  39.544  1.00 91.42           N  
ATOM   3984  CA  ASP A 511      -7.103   9.376  40.212  1.00 91.42           C  
ATOM   3985  C   ASP A 511      -6.773   8.242  39.243  1.00 91.42           C  
ATOM   3986  CB  ASP A 511      -8.339   8.973  41.027  1.00 91.42           C  
ATOM   3987  O   ASP A 511      -5.967   7.367  39.559  1.00 91.42           O  
ATOM   3988  CG  ASP A 511      -8.775  10.050  42.017  1.00 91.42           C  
ATOM   3989  OD1 ASP A 511      -7.885  10.778  42.508  1.00 91.42           O  
ATOM   3990  OD2 ASP A 511     -10.003  10.173  42.189  1.00 91.42           O  
ATOM   3991  N   PHE A 512      -7.387   8.230  38.053  1.00 92.02           N  
ATOM   3992  CA  PHE A 512      -7.090   7.197  37.061  1.00 92.02           C  
ATOM   3993  C   PHE A 512      -5.834   7.529  36.254  1.00 92.02           C  
ATOM   3994  CB  PHE A 512      -8.305   6.897  36.173  1.00 92.02           C  
ATOM   3995  O   PHE A 512      -5.099   6.611  35.906  1.00 92.02           O  
ATOM   3996  CG  PHE A 512      -8.452   7.788  34.955  1.00 92.02           C  
ATOM   3997  CD1 PHE A 512      -9.334   8.882  34.976  1.00 92.02           C  
ATOM   3998  CD2 PHE A 512      -7.706   7.513  33.792  1.00 92.02           C  
ATOM   3999  CE1 PHE A 512      -9.484   9.681  33.828  1.00 92.02           C  
ATOM   4000  CE2 PHE A 512      -7.825   8.338  32.663  1.00 92.02           C  
ATOM   4001  CZ  PHE A 512      -8.720   9.419  32.682  1.00 92.02           C  
ATOM   4002  N   ILE A 513      -5.557   8.811  35.989  1.00 93.77           N  
ATOM   4003  CA  ILE A 513      -4.330   9.229  35.298  1.00 93.77           C  
ATOM   4004  C   ILE A 513      -3.108   8.857  36.139  1.00 93.77           C  
ATOM   4005  CB  ILE A 513      -4.376  10.737  34.960  1.00 93.77           C  
ATOM   4006  O   ILE A 513      -2.142   8.321  35.605  1.00 93.77           O  
ATOM   4007  CG1 ILE A 513      -5.420  10.969  33.844  1.00 93.77           C  
ATOM   4008  CG2 ILE A 513      -2.996  11.258  34.507  1.00 93.77           C  
ATOM   4009  CD1 ILE A 513      -5.780  12.442  33.625  1.00 93.77           C  
ATOM   4010  N   MET A 514      -3.169   9.042  37.460  1.00 93.73           N  
ATOM   4011  CA  MET A 514      -2.081   8.667  38.369  1.00 93.73           C  
ATOM   4012  C   MET A 514      -1.851   7.152  38.471  1.00 93.73           C  
ATOM   4013  CB  MET A 514      -2.339   9.280  39.753  1.00 93.73           C  
ATOM   4014  O   MET A 514      -0.772   6.734  38.886  1.00 93.73           O  
ATOM   4015  CG  MET A 514      -2.230  10.811  39.722  1.00 93.73           C  
ATOM   4016  SD  MET A 514      -0.626  11.460  39.167  1.00 93.73           S  
ATOM   4017  CE  MET A 514       0.364  11.130  40.644  1.00 93.73           C  
ATOM   4018  N   LYS A 515      -2.829   6.331  38.060  1.00 91.39           N  
ATOM   4019  CA  LYS A 515      -2.696   4.868  37.942  1.00 91.39           C  
ATOM   4020  C   LYS A 515      -2.061   4.427  36.616  1.00 91.39           C  
ATOM   4021  CB  LYS A 515      -4.067   4.193  38.140  1.00 91.39           C  
ATOM   4022  O   LYS A 515      -1.740   3.249  36.477  1.00 91.39           O  
ATOM   4023  CG  LYS A 515      -4.592   4.308  39.579  1.00 91.39           C  
ATOM   4024  CD  LYS A 515      -6.038   3.797  39.689  1.00 91.39           C  
ATOM   4025  CE  LYS A 515      -6.559   4.023  41.114  1.00 91.39           C  
ATOM   4026  NZ  LYS A 515      -7.955   3.544  41.295  1.00 91.39           N  
ATOM   4027  N   LEU A 516      -1.899   5.324  35.637  1.00 90.62           N  
ATOM   4028  CA  LEU A 516      -1.258   5.000  34.360  1.00 90.62           C  
ATOM   4029  C   LEU A 516       0.275   4.955  34.502  1.00 90.62           C  
ATOM   4030  CB  LEU A 516      -1.673   5.993  33.257  1.00 90.62           C  
ATOM   4031  O   LEU A 516       0.832   5.741  35.272  1.00 90.62           O  
ATOM   4032  CG  LEU A 516      -3.167   5.969  32.897  1.00 90.62           C  
ATOM   4033  CD1 LEU A 516      -3.491   7.113  31.937  1.00 90.62           C  
ATOM   4034  CD2 LEU A 516      -3.583   4.658  32.222  1.00 90.62           C  
ATOM   4035  N   PRO A 517       0.979   4.113  33.716  1.00 86.65           N  
ATOM   4036  CA  PRO A 517       2.427   3.907  33.846  1.00 86.65           C  
ATOM   4037  C   PRO A 517       3.274   5.185  33.777  1.00 86.65           C  
ATOM   4038  CB  PRO A 517       2.804   2.960  32.700  1.00 86.65           C  
ATOM   4039  O   PRO A 517       4.273   5.300  34.481  1.00 86.65           O  
ATOM   4040  CG  PRO A 517       1.524   2.168  32.453  1.00 86.65           C  
ATOM   4041  CD  PRO A 517       0.427   3.190  32.729  1.00 86.65           C  
ATOM   4042  N   HIS A 518       2.868   6.157  32.954  1.00 89.87           N  
ATOM   4043  CA  HIS A 518       3.602   7.408  32.733  1.00 89.87           C  
ATOM   4044  C   HIS A 518       2.812   8.644  33.174  1.00 89.87           C  
ATOM   4045  CB  HIS A 518       4.055   7.485  31.270  1.00 89.87           C  
ATOM   4046  O   HIS A 518       3.118   9.756  32.752  1.00 89.87           O  
ATOM   4047  CG  HIS A 518       4.895   6.308  30.855  1.00 89.87           C  
ATOM   4048  CD2 HIS A 518       4.588   5.382  29.897  1.00 89.87           C  
ATOM   4049  ND1 HIS A 518       6.097   5.934  31.410  1.00 89.87           N  
ATOM   4050  CE1 HIS A 518       6.506   4.811  30.798  1.00 89.87           C  
ATOM   4051  NE2 HIS A 518       5.612   4.432  29.870  1.00 89.87           N  
ATOM   4052  N   LYS A 519       1.782   8.472  34.016  1.00 93.93           N  
ATOM   4053  CA  LYS A 519       0.942   9.571  34.520  1.00 93.93           C  
ATOM   4054  C   LYS A 519       0.478  10.484  33.366  1.00 93.93           C  
ATOM   4055  CB  LYS A 519       1.679  10.297  35.668  1.00 93.93           C  
ATOM   4056  O   LYS A 519      -0.091   9.990  32.390  1.00 93.93           O  
ATOM   4057  CG  LYS A 519       2.072   9.371  36.832  1.00 93.93           C  
ATOM   4058  CD  LYS A 519       2.884  10.152  37.872  1.00 93.93           C  
ATOM   4059  CE  LYS A 519       3.255   9.248  39.051  1.00 93.93           C  
ATOM   4060  NZ  LYS A 519       4.098   9.969  40.039  1.00 93.93           N  
ATOM   4061  N   PHE A 520       0.746  11.788  33.438  1.00 93.96           N  
ATOM   4062  CA  PHE A 520       0.373  12.776  32.420  1.00 93.96           C  
ATOM   4063  C   PHE A 520       1.131  12.654  31.086  1.00 93.96           C  
ATOM   4064  CB  PHE A 520       0.582  14.167  33.013  1.00 93.96           C  
ATOM   4065  O   PHE A 520       0.603  13.080  30.056  1.00 93.96           O  
ATOM   4066  CG  PHE A 520      -0.455  14.551  34.046  1.00 93.96           C  
ATOM   4067  CD1 PHE A 520      -1.678  15.100  33.622  1.00 93.96           C  
ATOM   4068  CD2 PHE A 520      -0.178  14.433  35.422  1.00 93.96           C  
ATOM   4069  CE1 PHE A 520      -2.621  15.522  34.571  1.00 93.96           C  
ATOM   4070  CE2 PHE A 520      -1.126  14.856  36.369  1.00 93.96           C  
ATOM   4071  CZ  PHE A 520      -2.350  15.397  35.943  1.00 93.96           C  
ATOM   4072  N   ASP A 521       2.308  12.027  31.083  1.00 93.83           N  
ATOM   4073  CA  ASP A 521       3.120  11.787  29.882  1.00 93.83           C  
ATOM   4074  C   ASP A 521       2.699  10.525  29.122  1.00 93.83           C  
ATOM   4075  CB  ASP A 521       4.608  11.746  30.247  1.00 93.83           C  
ATOM   4076  O   ASP A 521       3.263  10.185  28.082  1.00 93.83           O  
ATOM   4077  CG  ASP A 521       5.084  13.093  30.784  1.00 93.83           C  
ATOM   4078  OD1 ASP A 521       4.725  14.116  30.156  1.00 93.83           O  
ATOM   4079  OD2 ASP A 521       5.773  13.077  31.826  1.00 93.83           O  
ATOM   4080  N   THR A 522       1.671   9.824  29.609  1.00 91.81           N  
ATOM   4081  CA  THR A 522       1.102   8.677  28.904  1.00 91.81           C  
ATOM   4082  C   THR A 522       0.611   9.110  27.524  1.00 91.81           C  
ATOM   4083  CB  THR A 522      -0.037   8.025  29.699  1.00 91.81           C  
ATOM   4084  O   THR A 522      -0.253   9.979  27.403  1.00 91.81           O  
ATOM   4085  CG2 THR A 522      -0.508   6.729  29.036  1.00 91.81           C  
ATOM   4086  OG1 THR A 522       0.396   7.684  30.999  1.00 91.81           O  
ATOM   4087  N   LEU A 523       1.155   8.490  26.477  1.00 90.68           N  
ATOM   4088  CA  LEU A 523       0.696   8.684  25.105  1.00 90.68           C  
ATOM   4089  C   LEU A 523      -0.702   8.081  24.936  1.00 90.68           C  
ATOM   4090  CB  LEU A 523       1.704   8.060  24.122  1.00 90.68           C  
ATOM   4091  O   LEU A 523      -0.935   6.922  25.286  1.00 90.68           O  
ATOM   4092  CG  LEU A 523       3.031   8.836  24.010  1.00 90.68           C  
ATOM   4093  CD1 LEU A 523       4.073   7.972  23.300  1.00 90.68           C  
ATOM   4094  CD2 LEU A 523       2.860  10.132  23.213  1.00 90.68           C  
ATOM   4095  N   VAL A 524      -1.618   8.862  24.373  1.00 89.73           N  
ATOM   4096  CA  VAL A 524      -2.994   8.467  24.043  1.00 89.73           C  
ATOM   4097  C   VAL A 524      -3.231   8.599  22.533  1.00 89.73           C  
ATOM   4098  CB  VAL A 524      -4.014   9.251  24.896  1.00 89.73           C  
ATOM   4099  O   VAL A 524      -2.306   8.890  21.780  1.00 89.73           O  
ATOM   4100  CG1 VAL A 524      -3.886   8.877  26.375  1.00 89.73           C  
ATOM   4101  CG2 VAL A 524      -3.893  10.770  24.760  1.00 89.73           C  
ATOM   4102  N   GLY A 525      -4.446   8.314  22.063  1.00 81.56           N  
ATOM   4103  CA  GLY A 525      -4.785   8.292  20.633  1.00 81.56           C  
ATOM   4104  C   GLY A 525      -4.572   6.913  20.000  1.00 81.56           C  
ATOM   4105  O   GLY A 525      -4.474   5.908  20.704  1.00 81.56           O  
ATOM   4106  N   GLU A 526      -4.508   6.836  18.669  1.00 69.39           N  
ATOM   4107  CA  GLU A 526      -4.436   5.546  17.957  1.00 69.39           C  
ATOM   4108  C   GLU A 526      -3.187   4.714  18.276  1.00 69.39           C  
ATOM   4109  CB  GLU A 526      -4.443   5.770  16.445  1.00 69.39           C  
ATOM   4110  O   GLU A 526      -3.231   3.486  18.218  1.00 69.39           O  
ATOM   4111  CG  GLU A 526      -5.774   6.285  15.896  1.00 69.39           C  
ATOM   4112  CD  GLU A 526      -5.838   6.032  14.385  1.00 69.39           C  
ATOM   4113  OE1 GLU A 526      -6.924   5.610  13.939  1.00 69.39           O  
ATOM   4114  OE2 GLU A 526      -4.767   6.137  13.734  1.00 69.39           O  
ATOM   4115  N   ARG A 527      -2.070   5.377  18.600  1.00 58.12           N  
ATOM   4116  CA  ARG A 527      -0.782   4.727  18.905  1.00 58.12           C  
ATOM   4117  C   ARG A 527      -0.498   4.571  20.393  1.00 58.12           C  
ATOM   4118  CB  ARG A 527       0.363   5.497  18.246  1.00 58.12           C  
ATOM   4119  O   ARG A 527       0.520   3.984  20.746  1.00 58.12           O  
ATOM   4120  CG  ARG A 527       0.252   5.438  16.729  1.00 58.12           C  
ATOM   4121  CD  ARG A 527       1.567   5.906  16.120  1.00 58.12           C  
ATOM   4122  NE  ARG A 527       1.418   5.928  14.666  1.00 58.12           N  
ATOM   4123  NH1 ARG A 527       2.939   7.579  14.208  1.00 58.12           N  
ATOM   4124  NH2 ARG A 527       1.214   7.135  12.819  1.00 58.12           N  
ATOM   4125  CZ  ARG A 527       1.882   6.875  13.898  1.00 58.12           C  
ATOM   4126  N   GLY A 528      -1.340   5.155  21.235  1.00 63.57           N  
ATOM   4127  CA  GLY A 528      -1.140   5.209  22.673  1.00 63.57           C  
ATOM   4128  C   GLY A 528      -1.891   4.118  23.427  1.00 63.57           C  
ATOM   4129  O   GLY A 528      -2.463   3.191  22.849  1.00 63.57           O  
ATOM   4130  N   ALA A 529      -1.929   4.267  24.748  1.00 72.65           N  
ATOM   4131  CA  ALA A 529      -2.773   3.449  25.602  1.00 72.65           C  
ATOM   4132  C   ALA A 529      -4.255   3.669  25.251  1.00 72.65           C  
ATOM   4133  CB  ALA A 529      -2.469   3.782  27.067  1.00 72.65           C  
ATOM   4134  O   ALA A 529      -4.736   4.804  25.158  1.00 72.65           O  
ATOM   4135  N   GLN A 530      -5.002   2.577  25.075  1.00 77.23           N  
ATOM   4136  CA  GLN A 530      -6.442   2.656  24.855  1.00 77.23           C  
ATOM   4137  C   GLN A 530      -7.159   2.880  26.187  1.00 77.23           C  
ATOM   4138  CB  GLN A 530      -6.971   1.422  24.111  1.00 77.23           C  
ATOM   4139  O   GLN A 530      -7.270   1.978  27.010  1.00 77.23           O  
ATOM   4140  CG  GLN A 530      -6.428   1.367  22.675  1.00 77.23           C  
ATOM   4141  CD  GLN A 530      -7.189   0.412  21.760  1.00 77.23           C  
ATOM   4142  NE2 GLN A 530      -6.901   0.442  20.477  1.00 77.23           N  
ATOM   4143  OE1 GLN A 530      -8.058  -0.358  22.140  1.00 77.23           O  
ATOM   4144  N   LEU A 531      -7.646   4.103  26.383  1.00 86.15           N  
ATOM   4145  CA  LEU A 531      -8.478   4.482  27.525  1.00 86.15           C  
ATOM   4146  C   LEU A 531      -9.949   4.093  27.301  1.00 86.15           C  
ATOM   4147  CB  LEU A 531      -8.319   5.991  27.776  1.00 86.15           C  
ATOM   4148  O   LEU A 531     -10.410   4.041  26.154  1.00 86.15           O  
ATOM   4149  CG  LEU A 531      -6.881   6.456  28.075  1.00 86.15           C  
ATOM   4150  CD1 LEU A 531      -6.897   7.965  28.300  1.00 86.15           C  
ATOM   4151  CD2 LEU A 531      -6.290   5.791  29.317  1.00 86.15           C  
ATOM   4152  N   SER A 532     -10.698   3.870  28.386  1.00 86.38           N  
ATOM   4153  CA  SER A 532     -12.145   3.614  28.312  1.00 86.38           C  
ATOM   4154  C   SER A 532     -12.911   4.841  27.797  1.00 86.38           C  
ATOM   4155  CB  SER A 532     -12.711   3.129  29.658  1.00 86.38           C  
ATOM   4156  O   SER A 532     -12.423   5.970  27.890  1.00 86.38           O  
ATOM   4157  OG  SER A 532     -12.996   4.194  30.548  1.00 86.38           O  
ATOM   4158  N   GLY A 533     -14.127   4.646  27.272  1.00 86.76           N  
ATOM   4159  CA  GLY A 533     -14.972   5.753  26.797  1.00 86.76           C  
ATOM   4160  C   GLY A 533     -15.165   6.839  27.862  1.00 86.76           C  
ATOM   4161  O   GLY A 533     -14.914   8.013  27.599  1.00 86.76           O  
ATOM   4162  N   GLY A 534     -15.477   6.442  29.102  1.00 88.65           N  
ATOM   4163  CA  GLY A 534     -15.651   7.378  30.218  1.00 88.65           C  
ATOM   4164  C   GLY A 534     -14.357   8.071  30.652  1.00 88.65           C  
ATOM   4165  O   GLY A 534     -14.368   9.239  31.035  1.00 88.65           O  
ATOM   4166  N   GLN A 535     -13.207   7.393  30.567  1.00 91.98           N  
ATOM   4167  CA  GLN A 535     -11.902   8.017  30.822  1.00 91.98           C  
ATOM   4168  C   GLN A 535     -11.572   9.082  29.771  1.00 91.98           C  
ATOM   4169  CB  GLN A 535     -10.809   6.946  30.834  1.00 91.98           C  
ATOM   4170  O   GLN A 535     -11.158  10.186  30.126  1.00 91.98           O  
ATOM   4171  CG  GLN A 535     -10.814   6.096  32.111  1.00 91.98           C  
ATOM   4172  CD  GLN A 535      -9.874   4.899  32.005  1.00 91.98           C  
ATOM   4173  NE2 GLN A 535      -9.612   4.211  33.093  1.00 91.98           N  
ATOM   4174  OE1 GLN A 535      -9.370   4.544  30.949  1.00 91.98           O  
ATOM   4175  N   LYS A 536     -11.803   8.782  28.487  1.00 92.08           N  
ATOM   4176  CA  LYS A 536     -11.623   9.750  27.396  1.00 92.08           C  
ATOM   4177  C   LYS A 536     -12.535  10.963  27.568  1.00 92.08           C  
ATOM   4178  CB  LYS A 536     -11.900   9.087  26.043  1.00 92.08           C  
ATOM   4179  O   LYS A 536     -12.073  12.091  27.408  1.00 92.08           O  
ATOM   4180  CG  LYS A 536     -10.870   8.023  25.658  1.00 92.08           C  
ATOM   4181  CD  LYS A 536     -11.262   7.423  24.306  1.00 92.08           C  
ATOM   4182  CE  LYS A 536     -10.223   6.397  23.855  1.00 92.08           C  
ATOM   4183  NZ  LYS A 536     -10.600   5.824  22.542  1.00 92.08           N  
ATOM   4184  N   GLN A 537     -13.789  10.734  27.959  1.00 92.30           N  
ATOM   4185  CA  GLN A 537     -14.760  11.802  28.194  1.00 92.30           C  
ATOM   4186  C   GLN A 537     -14.295  12.753  29.300  1.00 92.30           C  
ATOM   4187  CB  GLN A 537     -16.135  11.188  28.518  1.00 92.30           C  
ATOM   4188  O   GLN A 537     -14.317  13.966  29.117  1.00 92.30           O  
ATOM   4189  CG  GLN A 537     -17.296  12.178  28.311  1.00 92.30           C  
ATOM   4190  CD  GLN A 537     -17.523  12.540  26.844  1.00 92.30           C  
ATOM   4191  NE2 GLN A 537     -18.424  13.431  26.532  1.00 92.30           N  
ATOM   4192  OE1 GLN A 537     -16.871  12.045  25.951  1.00 92.30           O  
ATOM   4193  N   ARG A 538     -13.777  12.226  30.416  1.00 94.19           N  
ATOM   4194  CA  ARG A 538     -13.243  13.062  31.504  1.00 94.19           C  
ATOM   4195  C   ARG A 538     -12.027  13.893  31.090  1.00 94.19           C  
ATOM   4196  CB  ARG A 538     -12.924  12.208  32.732  1.00 94.19           C  
ATOM   4197  O   ARG A 538     -11.918  15.045  31.497  1.00 94.19           O  
ATOM   4198  CG  ARG A 538     -14.180  11.668  33.420  1.00 94.19           C  
ATOM   4199  CD  ARG A 538     -13.814  10.891  34.684  1.00 94.19           C  
ATOM   4200  NE  ARG A 538     -13.292   9.547  34.373  1.00 94.19           N  
ATOM   4201  NH1 ARG A 538     -12.640   8.981  36.509  1.00 94.19           N  
ATOM   4202  NH2 ARG A 538     -12.617   7.443  34.917  1.00 94.19           N  
ATOM   4203  CZ  ARG A 538     -12.847   8.676  35.261  1.00 94.19           C  
ATOM   4204  N   ILE A 539     -11.146  13.364  30.237  1.00 94.89           N  
ATOM   4205  CA  ILE A 539     -10.039  14.157  29.669  1.00 94.89           C  
ATOM   4206  C   ILE A 539     -10.583  15.269  28.761  1.00 94.89           C  
ATOM   4207  CB  ILE A 539      -9.019  13.257  28.933  1.00 94.89           C  
ATOM   4208  O   ILE A 539     -10.102  16.399  28.823  1.00 94.89           O  
ATOM   4209  CG1 ILE A 539      -8.337  12.303  29.938  1.00 94.89           C  
ATOM   4210  CG2 ILE A 539      -7.945  14.104  28.219  1.00 94.89           C  
ATOM   4211  CD1 ILE A 539      -7.503  11.197  29.282  1.00 94.89           C  
ATOM   4212  N   ALA A 540     -11.614  14.989  27.958  1.00 94.17           N  
ATOM   4213  CA  ALA A 540     -12.269  16.008  27.138  1.00 94.17           C  
ATOM   4214  C   ALA A 540     -12.936  17.105  27.992  1.00 94.17           C  
ATOM   4215  CB  ALA A 540     -13.259  15.326  26.185  1.00 94.17           C  
ATOM   4216  O   ALA A 540     -12.836  18.281  27.644  1.00 94.17           O  
ATOM   4217  N   ILE A 541     -13.534  16.749  29.137  1.00 94.93           N  
ATOM   4218  CA  ILE A 541     -14.066  17.712  30.116  1.00 94.93           C  
ATOM   4219  C   ILE A 541     -12.936  18.583  30.677  1.00 94.93           C  
ATOM   4220  CB  ILE A 541     -14.854  16.997  31.241  1.00 94.93           C  
ATOM   4221  O   ILE A 541     -13.054  19.804  30.657  1.00 94.93           O  
ATOM   4222  CG1 ILE A 541     -16.128  16.330  30.674  1.00 94.93           C  
ATOM   4223  CG2 ILE A 541     -15.252  17.985  32.357  1.00 94.93           C  
ATOM   4224  CD1 ILE A 541     -16.794  15.334  31.633  1.00 94.93           C  
ATOM   4225  N   ALA A 542     -11.813  17.993  31.102  1.00 95.71           N  
ATOM   4226  CA  ALA A 542     -10.655  18.756  31.579  1.00 95.71           C  
ATOM   4227  C   ALA A 542     -10.127  19.730  30.506  1.00 95.71           C  
ATOM   4228  CB  ALA A 542      -9.563  17.779  32.030  1.00 95.71           C  
ATOM   4229  O   ALA A 542      -9.844  20.892  30.799  1.00 95.71           O  
ATOM   4230  N   ARG A 543     -10.072  19.287  29.242  1.00 94.79           N  
ATOM   4231  CA  ARG A 543      -9.695  20.117  28.086  1.00 94.79           C  
ATOM   4232  C   ARG A 543     -10.668  21.275  27.838  1.00 94.79           C  
ATOM   4233  CB  ARG A 543      -9.568  19.202  26.860  1.00 94.79           C  
ATOM   4234  O   ARG A 543     -10.233  22.349  27.435  1.00 94.79           O  
ATOM   4235  CG  ARG A 543      -9.095  19.946  25.603  1.00 94.79           C  
ATOM   4236  CD  ARG A 543      -8.858  18.967  24.450  1.00 94.79           C  
ATOM   4237  NE  ARG A 543     -10.090  18.301  23.991  1.00 94.79           N  
ATOM   4238  NH1 ARG A 543      -9.052  16.549  22.912  1.00 94.79           N  
ATOM   4239  NH2 ARG A 543     -11.258  16.627  22.978  1.00 94.79           N  
ATOM   4240  CZ  ARG A 543     -10.126  17.176  23.300  1.00 94.79           C  
ATOM   4241  N   ALA A 544     -11.965  21.089  28.082  1.00 94.24           N  
ATOM   4242  CA  ALA A 544     -12.944  22.174  28.011  1.00 94.24           C  
ATOM   4243  C   ALA A 544     -12.819  23.136  29.208  1.00 94.24           C  
ATOM   4244  CB  ALA A 544     -14.348  21.567  27.896  1.00 94.24           C  
ATOM   4245  O   ALA A 544     -12.892  24.349  29.029  1.00 94.24           O  
ATOM   4246  N   LEU A 545     -12.578  22.618  30.417  1.00 93.68           N  
ATOM   4247  CA  LEU A 545     -12.464  23.409  31.647  1.00 93.68           C  
ATOM   4248  C   LEU A 545     -11.221  24.298  31.683  1.00 93.68           C  
ATOM   4249  CB  LEU A 545     -12.466  22.471  32.866  1.00 93.68           C  
ATOM   4250  O   LEU A 545     -11.299  25.424  32.171  1.00 93.68           O  
ATOM   4251  CG  LEU A 545     -13.842  21.884  33.217  1.00 93.68           C  
ATOM   4252  CD1 LEU A 545     -13.689  20.913  34.387  1.00 93.68           C  
ATOM   4253  CD2 LEU A 545     -14.831  22.981  33.622  1.00 93.68           C  
ATOM   4254  N   VAL A 546     -10.098  23.846  31.122  1.00 93.75           N  
ATOM   4255  CA  VAL A 546      -8.839  24.612  31.126  1.00 93.75           C  
ATOM   4256  C   VAL A 546      -8.913  25.922  30.318  1.00 93.75           C  
ATOM   4257  CB  VAL A 546      -7.690  23.707  30.654  1.00 93.75           C  
ATOM   4258  O   VAL A 546      -8.088  26.820  30.503  1.00 93.75           O  
ATOM   4259  CG1 VAL A 546      -7.528  23.700  29.135  1.00 93.75           C  
ATOM   4260  CG2 VAL A 546      -6.370  24.101  31.304  1.00 93.75           C  
ATOM   4261  N   ARG A 547      -9.919  26.052  29.437  1.00 90.71           N  
ATOM   4262  CA  ARG A 547     -10.258  27.301  28.728  1.00 90.71           C  
ATOM   4263  C   ARG A 547     -10.948  28.326  29.624  1.00 90.71           C  
ATOM   4264  CB  ARG A 547     -11.165  26.997  27.521  1.00 90.71           C  
ATOM   4265  O   ARG A 547     -10.982  29.500  29.282  1.00 90.71           O  
ATOM   4266  CG  ARG A 547     -10.385  26.282  26.423  1.00 90.71           C  
ATOM   4267  CD  ARG A 547     -11.259  25.834  25.246  1.00 90.71           C  
ATOM   4268  NE  ARG A 547     -11.541  26.901  24.262  1.00 90.71           N  
ATOM   4269  NH1 ARG A 547      -9.597  26.760  23.019  1.00 90.71           N  
ATOM   4270  NH2 ARG A 547     -11.329  27.741  22.150  1.00 90.71           N  
ATOM   4271  CZ  ARG A 547     -10.823  27.142  23.176  1.00 90.71           C  
ATOM   4272  N   ASN A 548     -11.494  27.884  30.755  1.00 90.82           N  
ATOM   4273  CA  ASN A 548     -12.382  28.648  31.622  1.00 90.82           C  
ATOM   4274  C   ASN A 548     -13.552  29.321  30.863  1.00 90.82           C  
ATOM   4275  CB  ASN A 548     -11.545  29.612  32.471  1.00 90.82           C  
ATOM   4276  O   ASN A 548     -13.704  30.547  30.906  1.00 90.82           O  
ATOM   4277  CG  ASN A 548     -12.358  30.190  33.610  1.00 90.82           C  
ATOM   4278  ND2 ASN A 548     -11.950  31.327  34.126  1.00 90.82           N  
ATOM   4279  OD1 ASN A 548     -13.332  29.613  34.080  1.00 90.82           O  
ATOM   4280  N   PRO A 549     -14.380  28.533  30.151  1.00 93.24           N  
ATOM   4281  CA  PRO A 549     -15.422  29.067  29.284  1.00 93.24           C  
ATOM   4282  C   PRO A 549     -16.554  29.714  30.091  1.00 93.24           C  
ATOM   4283  CB  PRO A 549     -15.902  27.864  28.476  1.00 93.24           C  
ATOM   4284  O   PRO A 549     -16.855  29.288  31.209  1.00 93.24           O  
ATOM   4285  CG  PRO A 549     -15.709  26.692  29.438  1.00 93.24           C  
ATOM   4286  CD  PRO A 549     -14.421  27.075  30.157  1.00 93.24           C  
ATOM   4287  N   LYS A 550     -17.207  30.725  29.506  1.00 93.05           N  
ATOM   4288  CA  LYS A 550     -18.423  31.358  30.056  1.00 93.05           C  
ATOM   4289  C   LYS A 550     -19.690  30.610  29.652  1.00 93.05           C  
ATOM   4290  CB  LYS A 550     -18.504  32.832  29.610  1.00 93.05           C  
ATOM   4291  O   LYS A 550     -20.672  30.614  30.391  1.00 93.05           O  
ATOM   4292  CG  LYS A 550     -17.303  33.691  30.038  1.00 93.05           C  
ATOM   4293  CD  LYS A 550     -17.086  33.669  31.556  1.00 93.05           C  
ATOM   4294  CE  LYS A 550     -15.926  34.586  31.937  1.00 93.05           C  
ATOM   4295  NZ  LYS A 550     -15.681  34.531  33.397  1.00 93.05           N  
ATOM   4296  N   ILE A 551     -19.635  29.948  28.498  1.00 95.20           N  
ATOM   4297  CA  ILE A 551     -20.716  29.150  27.926  1.00 95.20           C  
ATOM   4298  C   ILE A 551     -20.230  27.706  27.813  1.00 95.20           C  
ATOM   4299  CB  ILE A 551     -21.123  29.722  26.554  1.00 95.20           C  
ATOM   4300  O   ILE A 551     -19.167  27.455  27.249  1.00 95.20           O  
ATOM   4301  CG1 ILE A 551     -21.605  31.188  26.660  1.00 95.20           C  
ATOM   4302  CG2 ILE A 551     -22.213  28.841  25.913  1.00 95.20           C  
ATOM   4303  CD1 ILE A 551     -21.549  31.923  25.313  1.00 95.20           C  
ATOM   4304  N   LEU A 552     -20.998  26.749  28.322  1.00 95.55           N  
ATOM   4305  CA  LEU A 552     -20.680  25.326  28.252  1.00 95.55           C  
ATOM   4306  C   LEU A 552     -21.734  24.588  27.418  1.00 95.55           C  
ATOM   4307  CB  LEU A 552     -20.537  24.785  29.685  1.00 95.55           C  
ATOM   4308  O   LEU A 552     -22.931  24.688  27.679  1.00 95.55           O  
ATOM   4309  CG  LEU A 552     -19.971  23.356  29.769  1.00 95.55           C  
ATOM   4310  CD1 LEU A 552     -18.511  23.282  29.308  1.00 95.55           C  
ATOM   4311  CD2 LEU A 552     -20.030  22.870  31.217  1.00 95.55           C  
ATOM   4312  N   LEU A 553     -21.290  23.844  26.409  1.00 95.28           N  
ATOM   4313  CA  LEU A 553     -22.145  23.066  25.515  1.00 95.28           C  
ATOM   4314  C   LEU A 553     -21.864  21.579  25.715  1.00 95.28           C  
ATOM   4315  CB  LEU A 553     -21.922  23.496  24.055  1.00 95.28           C  
ATOM   4316  O   LEU A 553     -20.741  21.117  25.498  1.00 95.28           O  
ATOM   4317  CG  LEU A 553     -22.110  25.000  23.784  1.00 95.28           C  
ATOM   4318  CD1 LEU A 553     -21.867  25.296  22.306  1.00 95.28           C  
ATOM   4319  CD2 LEU A 553     -23.506  25.512  24.131  1.00 95.28           C  
ATOM   4320  N   LEU A 554     -22.888  20.835  26.124  1.00 93.59           N  
ATOM   4321  CA  LEU A 554     -22.814  19.402  26.393  1.00 93.59           C  
ATOM   4322  C   LEU A 554     -23.717  18.675  25.392  1.00 93.59           C  
ATOM   4323  CB  LEU A 554     -23.230  19.144  27.855  1.00 93.59           C  
ATOM   4324  O   LEU A 554     -24.936  18.721  25.525  1.00 93.59           O  
ATOM   4325  CG  LEU A 554     -22.461  19.933  28.932  1.00 93.59           C  
ATOM   4326  CD1 LEU A 554     -23.014  19.579  30.313  1.00 93.59           C  
ATOM   4327  CD2 LEU A 554     -20.963  19.637  28.894  1.00 93.59           C  
ATOM   4328  N   ASP A 555     -23.134  18.034  24.381  1.00 91.81           N  
ATOM   4329  CA  ASP A 555     -23.873  17.367  23.298  1.00 91.81           C  
ATOM   4330  C   ASP A 555     -23.836  15.850  23.499  1.00 91.81           C  
ATOM   4331  CB  ASP A 555     -23.299  17.809  21.942  1.00 91.81           C  
ATOM   4332  O   ASP A 555     -22.854  15.200  23.149  1.00 91.81           O  
ATOM   4333  CG  ASP A 555     -24.086  17.329  20.709  1.00 91.81           C  
ATOM   4334  OD1 ASP A 555     -25.300  17.040  20.816  1.00 91.81           O  
ATOM   4335  OD2 ASP A 555     -23.484  17.367  19.611  1.00 91.81           O  
ATOM   4336  N   GLU A 556     -24.869  15.296  24.139  1.00 88.48           N  
ATOM   4337  CA  GLU A 556     -25.036  13.858  24.403  1.00 88.48           C  
ATOM   4338  C   GLU A 556     -23.824  13.184  25.073  1.00 88.48           C  
ATOM   4339  CB  GLU A 556     -25.510  13.106  23.149  1.00 88.48           C  
ATOM   4340  O   GLU A 556     -23.518  12.014  24.823  1.00 88.48           O  
ATOM   4341  CG  GLU A 556     -26.863  13.597  22.619  1.00 88.48           C  
ATOM   4342  CD  GLU A 556     -27.443  12.694  21.514  1.00 88.48           C  
ATOM   4343  OE1 GLU A 556     -28.538  13.044  21.012  1.00 88.48           O  
ATOM   4344  OE2 GLU A 556     -26.848  11.627  21.219  1.00 88.48           O  
ATOM   4345  N   ALA A 557     -23.156  13.916  25.968  1.00 86.01           N  
ATOM   4346  CA  ALA A 557     -21.873  13.562  26.580  1.00 86.01           C  
ATOM   4347  C   ALA A 557     -21.845  12.229  27.366  1.00 86.01           C  
ATOM   4348  CB  ALA A 557     -21.475  14.745  27.476  1.00 86.01           C  
ATOM   4349  O   ALA A 557     -20.760  11.764  27.717  1.00 86.01           O  
ATOM   4350  N   THR A 558     -23.000  11.620  27.658  1.00 85.04           N  
ATOM   4351  CA  THR A 558     -23.126  10.340  28.382  1.00 85.04           C  
ATOM   4352  C   THR A 558     -23.729   9.200  27.552  1.00 85.04           C  
ATOM   4353  CB  THR A 558     -23.950  10.513  29.667  1.00 85.04           C  
ATOM   4354  O   THR A 558     -23.760   8.060  28.007  1.00 85.04           O  
ATOM   4355  CG2 THR A 558     -23.302  11.492  30.648  1.00 85.04           C  
ATOM   4356  OG1 THR A 558     -25.243  10.987  29.369  1.00 85.04           O  
ATOM   4357  N   SER A 559     -24.187   9.463  26.324  1.00 79.40           N  
ATOM   4358  CA  SER A 559     -24.987   8.505  25.535  1.00 79.40           C  
ATOM   4359  C   SER A 559     -24.235   7.229  25.131  1.00 79.40           C  
ATOM   4360  CB  SER A 559     -25.523   9.189  24.276  1.00 79.40           C  
ATOM   4361  O   SER A 559     -24.828   6.153  25.097  1.00 79.40           O  
ATOM   4362  OG  SER A 559     -24.437   9.672  23.517  1.00 79.40           O  
ATOM   4363  N   ALA A 560     -22.933   7.334  24.854  1.00 76.71           N  
ATOM   4364  CA  ALA A 560     -22.083   6.223  24.419  1.00 76.71           C  
ATOM   4365  C   ALA A 560     -21.339   5.521  25.575  1.00 76.71           C  
ATOM   4366  CB  ALA A 560     -21.134   6.753  23.335  1.00 76.71           C  
ATOM   4367  O   ALA A 560     -20.444   4.709  25.328  1.00 76.71           O  
ATOM   4368  N   LEU A 561     -21.663   5.857  26.828  1.00 80.88           N  
ATOM   4369  CA  LEU A 561     -20.995   5.333  28.018  1.00 80.88           C  
ATOM   4370  C   LEU A 561     -21.773   4.167  28.640  1.00 80.88           C  
ATOM   4371  CB  LEU A 561     -20.759   6.469  29.029  1.00 80.88           C  
ATOM   4372  O   LEU A 561     -23.003   4.115  28.595  1.00 80.88           O  
ATOM   4373  CG  LEU A 561     -19.913   7.641  28.494  1.00 80.88           C  
ATOM   4374  CD1 LEU A 561     -19.691   8.653  29.614  1.00 80.88           C  
ATOM   4375  CD2 LEU A 561     -18.540   7.178  28.001  1.00 80.88           C  
ATOM   4376  N   ASP A 562     -21.039   3.231  29.242  1.00 78.60           N  
ATOM   4377  CA  ASP A 562     -21.608   2.257  30.172  1.00 78.60           C  
ATOM   4378  C   ASP A 562     -22.131   2.951  31.441  1.00 78.60           C  
ATOM   4379  CB  ASP A 562     -20.557   1.188  30.506  1.00 78.60           C  
ATOM   4380  O   ASP A 562     -21.665   4.030  31.804  1.00 78.60           O  
ATOM   4381  CG  ASP A 562     -19.291   1.806  31.103  1.00 78.60           C  
ATOM   4382  OD1 ASP A 562     -18.422   2.240  30.313  1.00 78.60           O  
ATOM   4383  OD2 ASP A 562     -19.196   1.901  32.342  1.00 78.60           O  
ATOM   4384  N   THR A 563     -23.102   2.333  32.117  1.00 75.38           N  
ATOM   4385  CA  THR A 563     -23.824   2.929  33.256  1.00 75.38           C  
ATOM   4386  C   THR A 563     -22.903   3.297  34.428  1.00 75.38           C  
ATOM   4387  CB  THR A 563     -24.913   1.954  33.747  1.00 75.38           C  
ATOM   4388  O   THR A 563     -23.123   4.307  35.092  1.00 75.38           O  
ATOM   4389  CG2 THR A 563     -26.032   2.658  34.507  1.00 75.38           C  
ATOM   4390  OG1 THR A 563     -25.527   1.285  32.659  1.00 75.38           O  
ATOM   4391  N   GLU A 564     -21.842   2.518  34.666  1.00 74.05           N  
ATOM   4392  CA  GLU A 564     -20.858   2.792  35.723  1.00 74.05           C  
ATOM   4393  C   GLU A 564     -20.003   4.023  35.377  1.00 74.05           C  
ATOM   4394  CB  GLU A 564     -19.986   1.540  35.932  1.00 74.05           C  
ATOM   4395  O   GLU A 564     -19.886   4.964  36.166  1.00 74.05           O  
ATOM   4396  CG  GLU A 564     -19.081   1.648  37.170  1.00 74.05           C  
ATOM   4397  CD  GLU A 564     -18.062   0.500  37.289  1.00 74.05           C  
ATOM   4398  OE1 GLU A 564     -17.124   0.659  38.105  1.00 74.05           O  
ATOM   4399  OE2 GLU A 564     -18.179  -0.500  36.544  1.00 74.05           O  
ATOM   4400  N   SER A 565     -19.448   4.060  34.162  1.00 80.95           N  
ATOM   4401  CA  SER A 565     -18.676   5.200  33.661  1.00 80.95           C  
ATOM   4402  C   SER A 565     -19.512   6.471  33.543  1.00 80.95           C  
ATOM   4403  CB  SER A 565     -18.106   4.892  32.278  1.00 80.95           C  
ATOM   4404  O   SER A 565     -18.991   7.567  33.763  1.00 80.95           O  
ATOM   4405  OG  SER A 565     -17.121   3.881  32.341  1.00 80.95           O  
ATOM   4406  N   GLU A 566     -20.792   6.342  33.195  1.00 83.33           N  
ATOM   4407  CA  GLU A 566     -21.726   7.459  33.114  1.00 83.33           C  
ATOM   4408  C   GLU A 566     -21.846   8.182  34.451  1.00 83.33           C  
ATOM   4409  CB  GLU A 566     -23.101   6.973  32.652  1.00 83.33           C  
ATOM   4410  O   GLU A 566     -21.694   9.400  34.471  1.00 83.33           O  
ATOM   4411  CG  GLU A 566     -24.125   8.115  32.743  1.00 83.33           C  
ATOM   4412  CD  GLU A 566     -25.509   7.706  32.280  1.00 83.33           C  
ATOM   4413  OE1 GLU A 566     -26.324   8.614  32.014  1.00 83.33           O  
ATOM   4414  OE2 GLU A 566     -25.770   6.490  32.204  1.00 83.33           O  
ATOM   4415  N   ALA A 567     -22.077   7.466  35.556  1.00 83.37           N  
ATOM   4416  CA  ALA A 567     -22.265   8.092  36.864  1.00 83.37           C  
ATOM   4417  C   ALA A 567     -21.061   8.975  37.241  1.00 83.37           C  
ATOM   4418  CB  ALA A 567     -22.508   6.986  37.896  1.00 83.37           C  
ATOM   4419  O   ALA A 567     -21.214  10.119  37.671  1.00 83.37           O  
ATOM   4420  N   VAL A 568     -19.843   8.485  36.992  1.00 86.40           N  
ATOM   4421  CA  VAL A 568     -18.603   9.227  37.271  1.00 86.40           C  
ATOM   4422  C   VAL A 568     -18.454  10.458  36.368  1.00 86.40           C  
ATOM   4423  CB  VAL A 568     -17.378   8.305  37.127  1.00 86.40           C  
ATOM   4424  O   VAL A 568     -18.010  11.518  36.825  1.00 86.40           O  
ATOM   4425  CG1 VAL A 568     -16.084   9.026  37.529  1.00 86.40           C  
ATOM   4426  CG2 VAL A 568     -17.491   7.061  38.017  1.00 86.40           C  
ATOM   4427  N   VAL A 569     -18.814  10.332  35.087  1.00 89.48           N  
ATOM   4428  CA  VAL A 569     -18.802  11.445  34.125  1.00 89.48           C  
ATOM   4429  C   VAL A 569     -19.869  12.480  34.473  1.00 89.48           C  
ATOM   4430  CB  VAL A 569     -18.965  10.922  32.684  1.00 89.48           C  
ATOM   4431  O   VAL A 569     -19.581  13.672  34.415  1.00 89.48           O  
ATOM   4432  CG1 VAL A 569     -19.236  12.035  31.663  1.00 89.48           C  
ATOM   4433  CG2 VAL A 569     -17.665  10.231  32.248  1.00 89.48           C  
ATOM   4434  N   GLN A 570     -21.058  12.058  34.898  1.00 86.39           N  
ATOM   4435  CA  GLN A 570     -22.151  12.948  35.273  1.00 86.39           C  
ATOM   4436  C   GLN A 570     -21.754  13.851  36.442  1.00 86.39           C  
ATOM   4437  CB  GLN A 570     -23.400  12.113  35.597  1.00 86.39           C  
ATOM   4438  O   GLN A 570     -21.935  15.062  36.365  1.00 86.39           O  
ATOM   4439  CG  GLN A 570     -24.636  12.995  35.829  1.00 86.39           C  
ATOM   4440  CD  GLN A 570     -24.983  13.850  34.614  1.00 86.39           C  
ATOM   4441  NE2 GLN A 570     -25.374  15.091  34.798  1.00 86.39           N  
ATOM   4442  OE1 GLN A 570     -24.874  13.439  33.470  1.00 86.39           O  
ATOM   4443  N   VAL A 571     -21.094  13.302  37.467  1.00 88.61           N  
ATOM   4444  CA  VAL A 571     -20.560  14.105  38.581  1.00 88.61           C  
ATOM   4445  C   VAL A 571     -19.547  15.147  38.087  1.00 88.61           C  
ATOM   4446  CB  VAL A 571     -19.922  13.193  39.648  1.00 88.61           C  
ATOM   4447  O   VAL A 571     -19.516  16.272  38.588  1.00 88.61           O  
ATOM   4448  CG1 VAL A 571     -19.277  13.990  40.795  1.00 88.61           C  
ATOM   4449  CG2 VAL A 571     -20.963  12.271  40.294  1.00 88.61           C  
ATOM   4450  N   ALA A 572     -18.709  14.802  37.103  1.00 90.28           N  
ATOM   4451  CA  ALA A 572     -17.760  15.747  36.511  1.00 90.28           C  
ATOM   4452  C   ALA A 572     -18.471  16.846  35.699  1.00 90.28           C  
ATOM   4453  CB  ALA A 572     -16.743  14.972  35.663  1.00 90.28           C  
ATOM   4454  O   ALA A 572     -18.093  18.014  35.790  1.00 90.28           O  
ATOM   4455  N   LEU A 573     -19.524  16.499  34.952  1.00 90.20           N  
ATOM   4456  CA  LEU A 573     -20.361  17.462  34.234  1.00 90.20           C  
ATOM   4457  C   LEU A 573     -21.072  18.406  35.207  1.00 90.20           C  
ATOM   4458  CB  LEU A 573     -21.376  16.724  33.340  1.00 90.20           C  
ATOM   4459  O   LEU A 573     -21.000  19.618  35.036  1.00 90.20           O  
ATOM   4460  CG  LEU A 573     -20.758  15.970  32.149  1.00 90.20           C  
ATOM   4461  CD1 LEU A 573     -21.850  15.217  31.392  1.00 90.20           C  
ATOM   4462  CD2 LEU A 573     -20.062  16.925  31.178  1.00 90.20           C  
ATOM   4463  N   ASP A 574     -21.676  17.882  36.273  1.00 87.95           N  
ATOM   4464  CA  ASP A 574     -22.366  18.679  37.286  1.00 87.95           C  
ATOM   4465  C   ASP A 574     -21.429  19.706  37.943  1.00 87.95           C  
ATOM   4466  CB  ASP A 574     -22.968  17.760  38.360  1.00 87.95           C  
ATOM   4467  O   ASP A 574     -21.820  20.860  38.140  1.00 87.95           O  
ATOM   4468  CG  ASP A 574     -24.112  16.854  37.882  1.00 87.95           C  
ATOM   4469  OD1 ASP A 574     -24.724  17.124  36.822  1.00 87.95           O  
ATOM   4470  OD2 ASP A 574     -24.457  15.938  38.646  1.00 87.95           O  
ATOM   4471  N   LYS A 575     -20.175  19.318  38.226  1.00 89.17           N  
ATOM   4472  CA  LYS A 575     -19.121  20.236  38.691  1.00 89.17           C  
ATOM   4473  C   LYS A 575     -18.764  21.277  37.627  1.00 89.17           C  
ATOM   4474  CB  LYS A 575     -17.863  19.449  39.096  1.00 89.17           C  
ATOM   4475  O   LYS A 575     -18.662  22.458  37.953  1.00 89.17           O  
ATOM   4476  CG  LYS A 575     -18.016  18.678  40.417  1.00 89.17           C  
ATOM   4477  CD  LYS A 575     -16.737  17.872  40.686  1.00 89.17           C  
ATOM   4478  CE  LYS A 575     -16.847  17.027  41.960  1.00 89.17           C  
ATOM   4479  NZ  LYS A 575     -15.591  16.267  42.202  1.00 89.17           N  
ATOM   4480  N   ALA A 576     -18.616  20.863  36.368  1.00 89.59           N  
ATOM   4481  CA  ALA A 576     -18.244  21.743  35.262  1.00 89.59           C  
ATOM   4482  C   ALA A 576     -19.292  22.834  34.965  1.00 89.59           C  
ATOM   4483  CB  ALA A 576     -17.973  20.877  34.024  1.00 89.59           C  
ATOM   4484  O   ALA A 576     -18.920  23.943  34.577  1.00 89.59           O  
ATOM   4485  N   ARG A 577     -20.585  22.552  35.178  1.00 89.60           N  
ATOM   4486  CA  ARG A 577     -21.690  23.505  34.949  1.00 89.60           C  
ATOM   4487  C   ARG A 577     -21.710  24.681  35.924  1.00 89.60           C  
ATOM   4488  CB  ARG A 577     -23.035  22.779  35.060  1.00 89.60           C  
ATOM   4489  O   ARG A 577     -22.182  25.757  35.568  1.00 89.60           O  
ATOM   4490  CG  ARG A 577     -23.281  21.767  33.934  1.00 89.60           C  
ATOM   4491  CD  ARG A 577     -24.682  21.144  34.009  1.00 89.60           C  
ATOM   4492  NE  ARG A 577     -25.007  20.673  35.370  1.00 89.60           N  
ATOM   4493  NH1 ARG A 577     -26.561  19.051  34.859  1.00 89.60           N  
ATOM   4494  NH2 ARG A 577     -26.016  19.431  36.970  1.00 89.60           N  
ATOM   4495  CZ  ARG A 577     -25.859  19.729  35.719  1.00 89.60           C  
ATOM   4496  N   LYS A 578     -21.232  24.496  37.161  1.00 86.53           N  
ATOM   4497  CA  LYS A 578     -21.349  25.520  38.211  1.00 86.53           C  
ATOM   4498  C   LYS A 578     -20.661  26.822  37.782  1.00 86.53           C  
ATOM   4499  CB  LYS A 578     -20.796  25.005  39.549  1.00 86.53           C  
ATOM   4500  O   LYS A 578     -19.469  26.831  37.479  1.00 86.53           O  
ATOM   4501  CG  LYS A 578     -21.707  23.936  40.171  1.00 86.53           C  
ATOM   4502  CD  LYS A 578     -21.214  23.516  41.562  1.00 86.53           C  
ATOM   4503  CE  LYS A 578     -22.184  22.490  42.161  1.00 86.53           C  
ATOM   4504  NZ  LYS A 578     -21.825  22.127  43.555  1.00 86.53           N  
ATOM   4505  N   GLY A 579     -21.424  27.917  37.777  1.00 86.30           N  
ATOM   4506  CA  GLY A 579     -20.941  29.257  37.424  1.00 86.30           C  
ATOM   4507  C   GLY A 579     -20.840  29.546  35.920  1.00 86.30           C  
ATOM   4508  O   GLY A 579     -20.192  30.524  35.550  1.00 86.30           O  
ATOM   4509  N   ARG A 580     -21.440  28.717  35.052  1.00 92.97           N  
ATOM   4510  CA  ARG A 580     -21.406  28.874  33.587  1.00 92.97           C  
ATOM   4511  C   ARG A 580     -22.801  28.719  32.996  1.00 92.97           C  
ATOM   4512  CB  ARG A 580     -20.466  27.829  32.964  1.00 92.97           C  
ATOM   4513  O   ARG A 580     -23.550  27.840  33.415  1.00 92.97           O  
ATOM   4514  CG  ARG A 580     -19.037  27.950  33.505  1.00 92.97           C  
ATOM   4515  CD  ARG A 580     -18.112  26.910  32.872  1.00 92.97           C  
ATOM   4516  NE  ARG A 580     -16.737  27.091  33.371  1.00 92.97           N  
ATOM   4517  NH1 ARG A 580     -16.884  25.764  35.251  1.00 92.97           N  
ATOM   4518  NH2 ARG A 580     -15.038  26.946  34.882  1.00 92.97           N  
ATOM   4519  CZ  ARG A 580     -16.233  26.598  34.490  1.00 92.97           C  
ATOM   4520  N   THR A 581     -23.129  29.510  31.978  1.00 95.81           N  
ATOM   4521  CA  THR A 581     -24.352  29.272  31.201  1.00 95.81           C  
ATOM   4522  C   THR A 581     -24.197  27.967  30.433  1.00 95.81           C  
ATOM   4523  CB  THR A 581     -24.633  30.403  30.211  1.00 95.81           C  
ATOM   4524  O   THR A 581     -23.247  27.826  29.662  1.00 95.81           O  
ATOM   4525  CG2 THR A 581     -25.980  30.173  29.534  1.00 95.81           C  
ATOM   4526  OG1 THR A 581     -24.700  31.629  30.890  1.00 95.81           O  
ATOM   4527  N   THR A 582     -25.109  27.014  30.622  1.00 94.99           N  
ATOM   4528  CA  THR A 582     -24.967  25.670  30.052  1.00 94.99           C  
ATOM   4529  C   THR A 582     -26.151  25.312  29.162  1.00 94.99           C  
ATOM   4530  CB  THR A 582     -24.753  24.611  31.144  1.00 94.99           C  
ATOM   4531  O   THR A 582     -27.299  25.413  29.584  1.00 94.99           O  
ATOM   4532  CG2 THR A 582     -24.472  23.230  30.535  1.00 94.99           C  
ATOM   4533  OG1 THR A 582     -23.634  24.944  31.943  1.00 94.99           O  
ATOM   4534  N   ILE A 583     -25.874  24.823  27.951  1.00 94.85           N  
ATOM   4535  CA  ILE A 583     -26.858  24.115  27.121  1.00 94.85           C  
ATOM   4536  C   ILE A 583     -26.492  22.632  27.133  1.00 94.85           C  
ATOM   4537  CB  ILE A 583     -26.942  24.692  25.690  1.00 94.85           C  
ATOM   4538  O   ILE A 583     -25.398  22.260  26.702  1.00 94.85           O  
ATOM   4539  CG1 ILE A 583     -27.339  26.187  25.728  1.00 94.85           C  
ATOM   4540  CG2 ILE A 583     -27.947  23.880  24.849  1.00 94.85           C  
ATOM   4541  CD1 ILE A 583     -27.403  26.865  24.352  1.00 94.85           C  
ATOM   4542  N   VAL A 584     -27.399  21.791  27.628  1.00 93.05           N  
ATOM   4543  CA  VAL A 584     -27.219  20.336  27.687  1.00 93.05           C  
ATOM   4544  C   VAL A 584     -28.206  19.632  26.767  1.00 93.05           C  
ATOM   4545  CB  VAL A 584     -27.239  19.812  29.139  1.00 93.05           C  
ATOM   4546  O   VAL A 584     -29.404  19.885  26.796  1.00 93.05           O  
ATOM   4547  CG1 VAL A 584     -28.557  20.042  29.883  1.00 93.05           C  
ATOM   4548  CG2 VAL A 584     -26.918  18.314  29.210  1.00 93.05           C  
ATOM   4549  N   ILE A 585     -27.697  18.727  25.943  1.00 91.21           N  
ATOM   4550  CA  ILE A 585     -28.481  17.795  25.141  1.00 91.21           C  
ATOM   4551  C   ILE A 585     -28.260  16.426  25.755  1.00 91.21           C  
ATOM   4552  CB  ILE A 585     -28.045  17.819  23.666  1.00 91.21           C  
ATOM   4553  O   ILE A 585     -27.127  15.945  25.813  1.00 91.21           O  
ATOM   4554  CG1 ILE A 585     -28.161  19.242  23.082  1.00 91.21           C  
ATOM   4555  CG2 ILE A 585     -28.900  16.818  22.864  1.00 91.21           C  
ATOM   4556  CD1 ILE A 585     -27.435  19.370  21.751  1.00 91.21           C  
ATOM   4557  N   ALA A 586     -29.332  15.795  26.212  1.00 81.27           N  
ATOM   4558  CA  ALA A 586     -29.256  14.475  26.809  1.00 81.27           C  
ATOM   4559  C   ALA A 586     -30.199  13.504  26.110  1.00 81.27           C  
ATOM   4560  CB  ALA A 586     -29.580  14.569  28.292  1.00 81.27           C  
ATOM   4561  O   ALA A 586     -31.328  13.849  25.766  1.00 81.27           O  
ATOM   4562  N   HIS A 587     -29.735  12.266  25.964  1.00 76.04           N  
ATOM   4563  CA  HIS A 587     -30.588  11.142  25.593  1.00 76.04           C  
ATOM   4564  C   HIS A 587     -31.277  10.535  26.824  1.00 76.04           C  
ATOM   4565  CB  HIS A 587     -29.730  10.108  24.857  1.00 76.04           C  
ATOM   4566  O   HIS A 587     -32.429  10.126  26.750  1.00 76.04           O  
ATOM   4567  CG  HIS A 587     -30.552   8.987  24.285  1.00 76.04           C  
ATOM   4568  CD2 HIS A 587     -31.142   8.971  23.051  1.00 76.04           C  
ATOM   4569  ND1 HIS A 587     -30.897   7.811  24.916  1.00 76.04           N  
ATOM   4570  CE1 HIS A 587     -31.673   7.105  24.078  1.00 76.04           C  
ATOM   4571  NE2 HIS A 587     -31.844   7.770  22.925  1.00 76.04           N  
ATOM   4572  N   ARG A 588     -30.577  10.482  27.966  1.00 72.52           N  
ATOM   4573  CA  ARG A 588     -31.096   9.947  29.233  1.00 72.52           C  
ATOM   4574  C   ARG A 588     -31.747  11.063  30.041  1.00 72.52           C  
ATOM   4575  CB  ARG A 588     -29.964   9.273  30.026  1.00 72.52           C  
ATOM   4576  O   ARG A 588     -31.061  12.003  30.456  1.00 72.52           O  
ATOM   4577  CG  ARG A 588     -29.442   7.992  29.350  1.00 72.52           C  
ATOM   4578  CD  ARG A 588     -28.215   7.489  30.111  1.00 72.52           C  
ATOM   4579  NE  ARG A 588     -27.589   6.290  29.514  1.00 72.52           N  
ATOM   4580  NH1 ARG A 588     -27.642   4.924  31.367  1.00 72.52           N  
ATOM   4581  NH2 ARG A 588     -26.567   4.251  29.555  1.00 72.52           N  
ATOM   4582  CZ  ARG A 588     -27.285   5.164  30.144  1.00 72.52           C  
ATOM   4583  N   LEU A 589     -33.053  10.949  30.282  1.00 79.45           N  
ATOM   4584  CA  LEU A 589     -33.847  12.011  30.911  1.00 79.45           C  
ATOM   4585  C   LEU A 589     -33.512  12.223  32.399  1.00 79.45           C  
ATOM   4586  CB  LEU A 589     -35.340  11.727  30.687  1.00 79.45           C  
ATOM   4587  O   LEU A 589     -33.761  13.296  32.946  1.00 79.45           O  
ATOM   4588  CG  LEU A 589     -35.730  11.805  29.198  1.00 79.45           C  
ATOM   4589  CD1 LEU A 589     -37.047  11.095  28.957  1.00 79.45           C  
ATOM   4590  CD2 LEU A 589     -35.888  13.244  28.700  1.00 79.45           C  
ATOM   4591  N   SER A 590     -32.855  11.252  33.036  1.00 74.98           N  
ATOM   4592  CA  SER A 590     -32.338  11.359  34.405  1.00 74.98           C  
ATOM   4593  C   SER A 590     -31.324  12.495  34.580  1.00 74.98           C  
ATOM   4594  CB  SER A 590     -31.694  10.025  34.802  1.00 74.98           C  
ATOM   4595  O   SER A 590     -31.303  13.151  35.619  1.00 74.98           O  
ATOM   4596  OG  SER A 590     -30.724   9.641  33.839  1.00 74.98           O  
ATOM   4597  N   THR A 591     -30.518  12.784  33.553  1.00 74.02           N  
ATOM   4598  CA  THR A 591     -29.453  13.804  33.620  1.00 74.02           C  
ATOM   4599  C   THR A 591     -29.973  15.238  33.473  1.00 74.02           C  
ATOM   4600  CB  THR A 591     -28.355  13.538  32.580  1.00 74.02           C  
ATOM   4601  O   THR A 591     -29.303  16.186  33.889  1.00 74.02           O  
ATOM   4602  CG2 THR A 591     -27.729  12.151  32.714  1.00 74.02           C  
ATOM   4603  OG1 THR A 591     -28.870  13.630  31.271  1.00 74.02           O  
ATOM   4604  N   VAL A 592     -31.180  15.408  32.921  1.00 84.16           N  
ATOM   4605  CA  VAL A 592     -31.822  16.718  32.697  1.00 84.16           C  
ATOM   4606  C   VAL A 592     -32.827  17.092  33.780  1.00 84.16           C  
ATOM   4607  CB  VAL A 592     -32.476  16.823  31.308  1.00 84.16           C  
ATOM   4608  O   VAL A 592     -33.290  18.226  33.792  1.00 84.16           O  
ATOM   4609  CG1 VAL A 592     -31.402  16.704  30.227  1.00 84.16           C  
ATOM   4610  CG2 VAL A 592     -33.533  15.752  31.057  1.00 84.16           C  
ATOM   4611  N   ARG A 593     -33.137  16.181  34.713  1.00 84.66           N  
ATOM   4612  CA  ARG A 593     -34.084  16.430  35.813  1.00 84.66           C  
ATOM   4613  C   ARG A 593     -33.716  17.663  36.645  1.00 84.66           C  
ATOM   4614  CB  ARG A 593     -34.160  15.172  36.693  1.00 84.66           C  
ATOM   4615  O   ARG A 593     -34.596  18.408  37.049  1.00 84.66           O  
ATOM   4616  CG  ARG A 593     -35.276  15.282  37.741  1.00 84.66           C  
ATOM   4617  CD  ARG A 593     -35.360  14.006  38.580  1.00 84.66           C  
ATOM   4618  NE  ARG A 593     -36.511  14.061  39.495  1.00 84.66           N  
ATOM   4619  NH1 ARG A 593     -36.106  12.108  40.634  1.00 84.66           N  
ATOM   4620  NH2 ARG A 593     -37.896  13.343  41.145  1.00 84.66           N  
ATOM   4621  CZ  ARG A 593     -36.828  13.174  40.420  1.00 84.66           C  
ATOM   4622  N   ASN A 594     -32.417  17.885  36.850  1.00 84.74           N  
ATOM   4623  CA  ASN A 594     -31.882  18.998  37.641  1.00 84.74           C  
ATOM   4624  C   ASN A 594     -31.561  20.245  36.791  1.00 84.74           C  
ATOM   4625  CB  ASN A 594     -30.646  18.508  38.423  1.00 84.74           C  
ATOM   4626  O   ASN A 594     -30.798  21.100  37.237  1.00 84.74           O  
ATOM   4627  CG  ASN A 594     -30.921  17.366  39.385  1.00 84.74           C  
ATOM   4628  ND2 ASN A 594     -29.890  16.692  39.838  1.00 84.74           N  
ATOM   4629  OD1 ASN A 594     -32.040  17.041  39.737  1.00 84.74           O  
ATOM   4630  N   ALA A 595     -32.040  20.321  35.546  1.00 88.27           N  
ATOM   4631  CA  ALA A 595     -31.876  21.517  34.726  1.00 88.27           C  
ATOM   4632  C   ALA A 595     -32.844  22.613  35.191  1.00 88.27           C  
ATOM   4633  CB  ALA A 595     -32.079  21.158  33.250  1.00 88.27           C  
ATOM   4634  O   ALA A 595     -33.991  22.325  35.524  1.00 88.27           O  
ATOM   4635  N   ASP A 596     -32.399  23.870  35.161  1.00 92.12           N  
ATOM   4636  CA  ASP A 596     -33.234  25.009  35.560  1.00 92.12           C  
ATOM   4637  C   ASP A 596     -34.447  25.158  34.634  1.00 92.12           C  
ATOM   4638  CB  ASP A 596     -32.409  26.300  35.500  1.00 92.12           C  
ATOM   4639  O   ASP A 596     -35.532  25.541  35.063  1.00 92.12           O  
ATOM   4640  CG  ASP A 596     -31.156  26.264  36.374  1.00 92.12           C  
ATOM   4641  OD1 ASP A 596     -31.288  26.085  37.599  1.00 92.12           O  
ATOM   4642  OD2 ASP A 596     -30.059  26.432  35.791  1.00 92.12           O  
ATOM   4643  N   VAL A 597     -34.251  24.866  33.345  1.00 93.76           N  
ATOM   4644  CA  VAL A 597     -35.291  24.880  32.315  1.00 93.76           C  
ATOM   4645  C   VAL A 597     -35.041  23.754  31.318  1.00 93.76           C  
ATOM   4646  CB  VAL A 597     -35.327  26.249  31.613  1.00 93.76           C  
ATOM   4647  O   VAL A 597     -33.922  23.539  30.858  1.00 93.76           O  
ATOM   4648  CG1 VAL A 597     -36.123  26.260  30.304  1.00 93.76           C  
ATOM   4649  CG2 VAL A 597     -35.958  27.333  32.493  1.00 93.76           C  
ATOM   4650  N   ILE A 598     -36.109  23.079  30.922  1.00 93.75           N  
ATOM   4651  CA  ILE A 598     -36.147  22.044  29.897  1.00 93.75           C  
ATOM   4652  C   ILE A 598     -36.949  22.597  28.711  1.00 93.75           C  
ATOM   4653  CB  ILE A 598     -36.753  20.758  30.497  1.00 93.75           C  
ATOM   4654  O   ILE A 598     -37.999  23.207  28.898  1.00 93.75           O  
ATOM   4655  CG1 ILE A 598     -35.969  20.268  31.740  1.00 93.75           C  
ATOM   4656  CG2 ILE A 598     -36.839  19.655  29.425  1.00 93.75           C  
ATOM   4657  CD1 ILE A 598     -36.629  19.095  32.468  1.00 93.75           C  
ATOM   4658  N   ALA A 599     -36.442  22.420  27.492  1.00 93.06           N  
ATOM   4659  CA  ALA A 599     -37.096  22.819  26.249  1.00 93.06           C  
ATOM   4660  C   ALA A 599     -37.323  21.591  25.356  1.00 93.06           C  
ATOM   4661  CB  ALA A 599     -36.248  23.897  25.560  1.00 93.06           C  
ATOM   4662  O   ALA A 599     -36.358  20.958  24.909  1.00 93.06           O  
ATOM   4663  N   GLY A 600     -38.592  21.263  25.105  1.00 90.75           N  
ATOM   4664  CA  GLY A 600     -39.001  20.127  24.282  1.00 90.75           C  
ATOM   4665  C   GLY A 600     -39.086  20.489  22.802  1.00 90.75           C  
ATOM   4666  O   GLY A 600     -39.814  21.404  22.418  1.00 90.75           O  
ATOM   4667  N   PHE A 601     -38.330  19.771  21.973  1.00 91.04           N  
ATOM   4668  CA  PHE A 601     -38.284  19.930  20.523  1.00 91.04           C  
ATOM   4669  C   PHE A 601     -39.190  18.925  19.819  1.00 91.04           C  
ATOM   4670  CB  PHE A 601     -36.854  19.751  19.991  1.00 91.04           C  
ATOM   4671  O   PHE A 601     -39.056  17.715  20.032  1.00 91.04           O  
ATOM   4672  CG  PHE A 601     -35.962  20.965  20.083  1.00 91.04           C  
ATOM   4673  CD1 PHE A 601     -35.506  21.600  18.912  1.00 91.04           C  
ATOM   4674  CD2 PHE A 601     -35.581  21.461  21.340  1.00 91.04           C  
ATOM   4675  CE1 PHE A 601     -34.648  22.709  18.997  1.00 91.04           C  
ATOM   4676  CE2 PHE A 601     -34.763  22.595  21.422  1.00 91.04           C  
ATOM   4677  CZ  PHE A 601     -34.274  23.209  20.256  1.00 91.04           C  
ATOM   4678  N   ASP A 602     -39.972  19.426  18.868  1.00 88.76           N  
ATOM   4679  CA  ASP A 602     -40.664  18.630  17.859  1.00 88.76           C  
ATOM   4680  C   ASP A 602     -40.419  19.215  16.475  1.00 88.76           C  
ATOM   4681  CB  ASP A 602     -42.169  18.593  18.119  1.00 88.76           C  
ATOM   4682  O   ASP A 602     -40.575  20.417  16.275  1.00 88.76           O  
ATOM   4683  CG  ASP A 602     -42.851  17.371  17.499  1.00 88.76           C  
ATOM   4684  OD1 ASP A 602     -42.125  16.502  16.951  1.00 88.76           O  
ATOM   4685  OD2 ASP A 602     -44.094  17.301  17.601  1.00 88.76           O  
ATOM   4686  N   ASP A 603     -39.991  18.372  15.536  1.00 86.87           N  
ATOM   4687  CA  ASP A 603     -39.815  18.735  14.121  1.00 86.87           C  
ATOM   4688  C   ASP A 603     -39.118  20.102  13.864  1.00 86.87           C  
ATOM   4689  CB  ASP A 603     -41.168  18.556  13.418  1.00 86.87           C  
ATOM   4690  O   ASP A 603     -39.448  20.847  12.938  1.00 86.87           O  
ATOM   4691  CG  ASP A 603     -41.066  18.554  11.895  1.00 86.87           C  
ATOM   4692  OD1 ASP A 603     -40.012  18.187  11.321  1.00 86.87           O  
ATOM   4693  OD2 ASP A 603     -42.032  18.992  11.231  1.00 86.87           O  
ATOM   4694  N   GLY A 604     -38.134  20.451  14.706  1.00 86.26           N  
ATOM   4695  CA  GLY A 604     -37.353  21.687  14.589  1.00 86.26           C  
ATOM   4696  C   GLY A 604     -37.922  22.924  15.291  1.00 86.26           C  
ATOM   4697  O   GLY A 604     -37.374  24.015  15.099  1.00 86.26           O  
ATOM   4698  N   VAL A 605     -38.987  22.777  16.083  1.00 91.65           N  
ATOM   4699  CA  VAL A 605     -39.665  23.835  16.851  1.00 91.65           C  
ATOM   4700  C   VAL A 605     -39.655  23.481  18.341  1.00 91.65           C  
ATOM   4701  CB  VAL A 605     -41.113  24.038  16.347  1.00 91.65           C  
ATOM   4702  O   VAL A 605     -39.731  22.309  18.701  1.00 91.65           O  
ATOM   4703  CG1 VAL A 605     -41.778  25.259  16.999  1.00 91.65           C  
ATOM   4704  CG2 VAL A 605     -41.150  24.260  14.829  1.00 91.65           C  
ATOM   4705  N   ILE A 606     -39.557  24.482  19.222  1.00 91.83           N  
ATOM   4706  CA  ILE A 606     -39.770  24.280  20.664  1.00 91.83           C  
ATOM   4707  C   ILE A 606     -41.270  24.343  20.940  1.00 91.83           C  
ATOM   4708  CB  ILE A 606     -38.972  25.291  21.515  1.00 91.83           C  
ATOM   4709  O   ILE A 606     -41.883  25.386  20.719  1.00 91.83           O  
ATOM   4710  CG1 ILE A 606     -37.474  24.939  21.423  1.00 91.83           C  
ATOM   4711  CG2 ILE A 606     -39.416  25.255  22.993  1.00 91.83           C  
ATOM   4712  CD1 ILE A 606     -36.558  26.018  22.005  1.00 91.83           C  
ATOM   4713  N   VAL A 607     -41.836  23.235  21.414  1.00 91.15           N  
ATOM   4714  CA  VAL A 607     -43.281  23.085  21.663  1.00 91.15           C  
ATOM   4715  C   VAL A 607     -43.637  23.368  23.120  1.00 91.15           C  
ATOM   4716  CB  VAL A 607     -43.759  21.679  21.249  1.00 91.15           C  
ATOM   4717  O   VAL A 607     -44.713  23.877  23.404  1.00 91.15           O  
ATOM   4718  CG1 VAL A 607     -45.286  21.546  21.308  1.00 91.15           C  
ATOM   4719  CG2 VAL A 607     -43.334  21.358  19.811  1.00 91.15           C  
ATOM   4720  N   GLU A 608     -42.717  23.085  24.039  1.00 91.39           N  
ATOM   4721  CA  GLU A 608     -42.926  23.206  25.482  1.00 91.39           C  
ATOM   4722  C   GLU A 608     -41.640  23.693  26.164  1.00 91.39           C  
ATOM   4723  CB  GLU A 608     -43.413  21.861  26.047  1.00 91.39           C  
ATOM   4724  O   GLU A 608     -40.520  23.427  25.701  1.00 91.39           O  
ATOM   4725  CG  GLU A 608     -42.310  20.804  25.942  1.00 91.39           C  
ATOM   4726  CD  GLU A 608     -42.747  19.367  26.187  1.00 91.39           C  
ATOM   4727  OE1 GLU A 608     -41.835  18.524  26.091  1.00 91.39           O  
ATOM   4728  OE2 GLU A 608     -43.938  19.039  26.359  1.00 91.39           O  
ATOM   4729  N   LYS A 609     -41.793  24.434  27.263  1.00 92.50           N  
ATOM   4730  CA  LYS A 609     -40.677  24.982  28.035  1.00 92.50           C  
ATOM   4731  C   LYS A 609     -41.082  25.140  29.497  1.00 92.50           C  
ATOM   4732  CB  LYS A 609     -40.253  26.330  27.429  1.00 92.50           C  
ATOM   4733  O   LYS A 609     -42.015  25.878  29.785  1.00 92.50           O  
ATOM   4734  CG  LYS A 609     -38.999  26.895  28.110  1.00 92.50           C  
ATOM   4735  CD  LYS A 609     -38.691  28.312  27.615  1.00 92.50           C  
ATOM   4736  CE  LYS A 609     -37.427  28.798  28.326  1.00 92.50           C  
ATOM   4737  NZ  LYS A 609     -37.078  30.195  27.988  1.00 92.50           N  
ATOM   4738  N   GLY A 610     -40.322  24.542  30.405  1.00 92.15           N  
ATOM   4739  CA  GLY A 610     -40.581  24.627  31.843  1.00 92.15           C  
ATOM   4740  C   GLY A 610     -39.548  23.862  32.656  1.00 92.15           C  
ATOM   4741  O   GLY A 610     -38.600  23.309  32.096  1.00 92.15           O  
ATOM   4742  N   ASN A 611     -39.702  23.828  33.974  1.00 92.37           N  
ATOM   4743  CA  ASN A 611     -38.963  22.878  34.810  1.00 92.37           C  
ATOM   4744  C   ASN A 611     -39.553  21.456  34.688  1.00 92.37           C  
ATOM   4745  CB  ASN A 611     -38.869  23.416  36.250  1.00 92.37           C  
ATOM   4746  O   ASN A 611     -40.560  21.231  34.012  1.00 92.37           O  
ATOM   4747  CG  ASN A 611     -40.218  23.547  36.931  1.00 92.37           C  
ATOM   4748  ND2 ASN A 611     -40.453  24.642  37.609  1.00 92.37           N  
ATOM   4749  OD1 ASN A 611     -41.064  22.677  36.843  1.00 92.37           O  
ATOM   4750  N   HIS A 612     -38.910  20.478  35.331  1.00 90.36           N  
ATOM   4751  CA  HIS A 612     -39.367  19.086  35.318  1.00 90.36           C  
ATOM   4752  C   HIS A 612     -40.837  18.952  35.749  1.00 90.36           C  
ATOM   4753  CB  HIS A 612     -38.444  18.263  36.227  1.00 90.36           C  
ATOM   4754  O   HIS A 612     -41.625  18.328  35.044  1.00 90.36           O  
ATOM   4755  CG  HIS A 612     -38.862  16.822  36.376  1.00 90.36           C  
ATOM   4756  CD2 HIS A 612     -39.427  16.243  37.481  1.00 90.36           C  
ATOM   4757  ND1 HIS A 612     -38.751  15.839  35.421  1.00 90.36           N  
ATOM   4758  CE1 HIS A 612     -39.235  14.697  35.932  1.00 90.36           C  
ATOM   4759  NE2 HIS A 612     -39.616  14.882  37.204  1.00 90.36           N  
ATOM   4760  N   ASP A 613     -41.224  19.578  36.859  1.00 90.53           N  
ATOM   4761  CA  ASP A 613     -42.564  19.434  37.431  1.00 90.53           C  
ATOM   4762  C   ASP A 613     -43.647  20.102  36.568  1.00 90.53           C  
ATOM   4763  CB  ASP A 613     -42.576  20.020  38.851  1.00 90.53           C  
ATOM   4764  O   ASP A 613     -44.762  19.592  36.460  1.00 90.53           O  
ATOM   4765  CG  ASP A 613     -41.584  19.338  39.801  1.00 90.53           C  
ATOM   4766  OD1 ASP A 613     -41.376  18.111  39.664  1.00 90.53           O  
ATOM   4767  OD2 ASP A 613     -41.048  20.054  40.671  1.00 90.53           O  
ATOM   4768  N   GLU A 614     -43.327  21.227  35.929  1.00 92.33           N  
ATOM   4769  CA  GLU A 614     -44.197  21.933  34.984  1.00 92.33           C  
ATOM   4770  C   GLU A 614     -44.478  21.079  33.746  1.00 92.33           C  
ATOM   4771  CB  GLU A 614     -43.545  23.263  34.575  1.00 92.33           C  
ATOM   4772  O   GLU A 614     -45.640  20.842  33.416  1.00 92.33           O  
ATOM   4773  CG  GLU A 614     -43.644  24.323  35.683  1.00 92.33           C  
ATOM   4774  CD  GLU A 614     -42.677  25.503  35.492  1.00 92.33           C  
ATOM   4775  OE1 GLU A 614     -42.579  26.303  36.450  1.00 92.33           O  
ATOM   4776  OE2 GLU A 614     -41.967  25.566  34.461  1.00 92.33           O  
ATOM   4777  N   LEU A 615     -43.434  20.540  33.111  1.00 90.58           N  
ATOM   4778  CA  LEU A 615     -43.587  19.723  31.905  1.00 90.58           C  
ATOM   4779  C   LEU A 615     -44.246  18.365  32.190  1.00 90.58           C  
ATOM   4780  CB  LEU A 615     -42.215  19.524  31.252  1.00 90.58           C  
ATOM   4781  O   LEU A 615     -44.981  17.839  31.350  1.00 90.58           O  
ATOM   4782  CG  LEU A 615     -41.553  20.792  30.692  1.00 90.58           C  
ATOM   4783  CD1 LEU A 615     -40.245  20.384  30.022  1.00 90.58           C  
ATOM   4784  CD2 LEU A 615     -42.408  21.488  29.639  1.00 90.58           C  
ATOM   4785  N   MET A 616     -44.029  17.798  33.383  1.00 89.22           N  
ATOM   4786  CA  MET A 616     -44.740  16.593  33.826  1.00 89.22           C  
ATOM   4787  C   MET A 616     -46.241  16.856  34.023  1.00 89.22           C  
ATOM   4788  CB  MET A 616     -44.108  16.038  35.114  1.00 89.22           C  
ATOM   4789  O   MET A 616     -47.056  15.985  33.714  1.00 89.22           O  
ATOM   4790  CG  MET A 616     -42.734  15.390  34.878  1.00 89.22           C  
ATOM   4791  SD  MET A 616     -42.686  13.967  33.753  1.00 89.22           S  
ATOM   4792  CE  MET A 616     -43.542  12.721  34.753  1.00 89.22           C  
ATOM   4793  N   LYS A 617     -46.629  18.056  34.484  1.00 89.98           N
[truncated: 419,256 more chars]
